# Supplementary material for: Dibromido(2,9-dimethyl-1,10-phenanthroline-κ2 N,N′)cobalt(II) acetonitrile monosolvate
Source: Acta Crystallogr Sect E Struct Rep Online. 2012 Oct 27;68(Pt 11):m1407. doi: 10.1107/S160053681204367X (PMC3515147; doi:10.1107/S160053681204367X)
Supplement: Supplementary file 1 [file e-68-m1407-sup1.cif]

##############################################################################
#                                                                            #
# This CIF contains the data in a paper accepted for publication in          #
# Acta Crystallographica Section E. It conforms to the requirements of       #
# Notes for Authors for Acta Crystallographica Section E, and has been       #
# peer reviewed under the auspices of the IUCr Commission on Journals.       #
#                                                                            #
# Full details of the Crystallographic Information File format               #
# are given in the paper "The Crystallographic Information File (CIF):       #
# a New Standard Archive File for Crystallography" by S. R. Hall, F. H.      #
# Allen and I. D. Brown [Acta Cryst. (1991), A47, 655-685].                  #
#                                                                            #
# The current version of the core CIF dictionary is obtainable from          #
# ftp://ftp.iucr.org/pub/cif_core.dic.                                       #
#                                                                            #
# Software is freely available for graphical display of the structure(s)     #
# in this CIF. For information consult the CIF software page                 #
# http://www.iucr.org/resources/cif/software.                                #
#                                                                            #
# This file may be used for bona fide research purposes within the           #
# scientific community so long as proper attribution is given to the journal # 
# article from which it was obtained.                                        #
#                                                                            #
##############################################################################
data_I
_audit_creation_method     SHELXL-97
_chemical_name_systematic
;
Dibromido(2,9-dimethyl-1,10-phenanthroline-\k^2^<i>N</i>,<i>N</i>')cobalt(II)
acetonitrile monosolvate
;
_chemical_name_common     ?
_chemical_formula_moiety     'C14 H12 Br2 Co N2, C2 H3 N'
_chemical_formula_sum     'C16 H15 Br2 Co1 N3'
_chemical_formula_iupac     '[Co Br2 (C14 H12 N2)], C2 H3 N'
_chemical_formula_weight     468.04
_chemical_melting_point     ?
_symmetry_cell_setting     monoclinic
_symmetry_space_group_name_H-M     'P 21/n'
_symmetry_space_group_name_Hall     '-P 2yn'
loop_
    _symmetry_equiv_pos_as_xyz
    'x, y, z'
    '-x+1/2, y+1/2, -z+1/2'
    '-x, -y, -z'
    'x-1/2, -y-1/2, z-1/2'
_cell_length_a     7.6380(5)
_cell_length_b     12.7943(6)
_cell_length_c     17.9545(11)
_cell_angle_alpha     90.00
_cell_angle_beta     101.128(5)
_cell_angle_gamma     90.00
_cell_volume     1721.58(18)
_cell_formula_units_Z     4
_cell_measurement_reflns_used     8417
_cell_measurement_theta_min     1.97
_cell_measurement_theta_max     26.00
_cell_measurement_temperature     120(2)
_exptl_crystal_description     Block
_exptl_crystal_colour     Blue
_exptl_crystal_size_max     0.35
_exptl_crystal_size_mid     0.20
_exptl_crystal_size_min     0.15
_exptl_crystal_density_diffrn     1.806
_exptl_crystal_density_meas     ?
_exptl_crystal_density_method     'not measured'
_exptl_crystal_F_000     916
_exptl_absorpt_coefficient_mu     5.637
_exptl_absorpt_correction_type     multi-scan
_exptl_absorpt_process_details     '(SADABS; Bruker, 2001)'
_exptl_absorpt_correction_T_min     0.2587
_exptl_absorpt_correction_T_max     0.4587
_exptl_special_details
;
;
_diffrn_ambient_temperature     120(2)
_diffrn_radiation_type     MoK\a
_diffrn_radiation_wavelength     0.71073
_diffrn_radiation_source     'fine-focus sealed tube'
_diffrn_radiation_monochromator     graphite
_diffrn_measurement_device_type     'Bruker APEXII CCD'
_diffrn_measurement_method     '\f and \w scans'
_diffrn_detector_area_resol_mean     ?
_diffrn_reflns_number     8417
_diffrn_reflns_av_R_equivalents     0.1010
_diffrn_reflns_av_sigmaI/netI     0.1022
_diffrn_reflns_theta_min     1.97
_diffrn_reflns_theta_max     26.00
_diffrn_reflns_theta_full     26.00
_diffrn_measured_fraction_theta_max     0.994
_diffrn_measured_fraction_theta_full     0.994
_diffrn_reflns_limit_h_min     -9
_diffrn_reflns_limit_h_max     9
_diffrn_reflns_limit_k_min     -15
_diffrn_reflns_limit_k_max     13
_diffrn_reflns_limit_l_min     -22
_diffrn_reflns_limit_l_max     20
_diffrn_standards_number     ?
_diffrn_standards_interval_count     ?
_diffrn_standards_interval_time     ?
_diffrn_standards_decay_%     ?
_refine_special_details
;
Refinement of <i>F</i>^2^ against ALL reflections. The weighted <i>R</i>-factor
<i>wR</i> and goodness of fit <i>S</i> are based on <i>F</i>^2^, conventional
<i>R</i>-factors <i>R</i> are based on <i>F</i>, with <i>F</i> set to zero for
negative <i>F</i>^2^. The threshold expression of <i>F</i>^2^ >
\s(<i>F</i>^2^) is used only for calculating <i>R</i>-factors(gt) <i>etc</i>.
and is not relevant to the choice of reflections for refinement.
<i>R</i>-factors based on <i>F</i>^2^ are statistically about twice as large
as those based on <i>F</i>, and <i>R</i>- factors based on ALL data will be
even larger.
;
_reflns_number_total     3366
_reflns_number_gt     2345
_reflns_threshold_expression     I>2\s(I)
_refine_ls_structure_factor_coef     Fsqd
_refine_ls_matrix_type     full
_refine_ls_R_factor_all     0.1072
_refine_ls_R_factor_gt     0.0746
_refine_ls_wR_factor_gt     0.1770
_refine_ls_wR_factor_ref     0.1944
_refine_ls_goodness_of_fit_ref     1.015
_refine_ls_restrained_S_all     1.015
_refine_ls_number_reflns     3366
_refine_ls_number_parameters     200
_refine_ls_number_restraints     0
_refine_ls_hydrogen_treatment     constr
_refine_ls_weighting_scheme     calc
_refine_ls_weighting_details
                 'calc w=1/[\s^2^(Fo^2^)+(0.1187P)^2^] where P=(Fo^2^+2Fc^2^)/3'
_atom_sites_solution_hydrogens     geom
_atom_sites_solution_primary     direct
_atom_sites_solution_secondary     difmap
_refine_ls_shift/su_max     0.003
_refine_ls_shift/su_mean     0.000
_refine_diff_density_max     1.105
_refine_diff_density_min     -1.025
_refine_ls_extinction_method     none
_refine_ls_extinction_coef     ?
loop_
    _atom_type_symbol
    _atom_type_description
    _atom_type_scat_dispersion_real
    _atom_type_scat_dispersion_imag
    _atom_type_scat_source
    'Co' 'Co' 0.3494 0.9721
                         'International Tables Vol C Tables 4.2.6.8 and 6.1.1.4'
    'Br' 'Br' -0.2901 2.4595
                         'International Tables Vol C Tables 4.2.6.8 and 6.1.1.4'
    'C' 'C' 0.0033 0.0016
                         'International Tables Vol C Tables 4.2.6.8 and 6.1.1.4'
    'H' 'H' 0.0000 0.0000
                         'International Tables Vol C Tables 4.2.6.8 and 6.1.1.4'
    'O' 'O' 0.0106 0.0060
                         'International Tables Vol C Tables 4.2.6.8 and 6.1.1.4'
    'N' 'N' 0.0061 0.0033
                         'International Tables Vol C Tables 4.2.6.8 and 6.1.1.4'
_computing_data_collection     'APEX2 (Bruker, 2007)'
_computing_cell_refinement     'SAINT (Bruker, 2007)'
_computing_data_reduction     'SAINT (Bruker, 2007)'
_computing_structure_solution     'SHELXS97 (Sheldrick, 2008)'
_computing_structure_refinement     'SHELXL97 (Sheldrick, 2008)'
_computing_molecular_graphics
             'ORTEP-3 (Farrugia, 1997) and Mercury (Macrae <i>et al.</i>, 2006)'
_computing_publication_material     'SHELXTL (Sheldrick, 2008)'
loop_
    _atom_site_type_symbol
    _atom_site_label
    _atom_site_fract_x
    _atom_site_fract_y
    _atom_site_fract_z
    _atom_site_U_iso_or_equiv
    _atom_site_adp_type
    _atom_site_calc_flag
    _atom_site_refinement_flags
    _atom_site_occupancy
    _atom_site_symmetry_multiplicity
    _atom_site_disorder_assembly
    _atom_site_disorder_group
    Co Co1 0.15502(14) 0.35537(10) 0.33642(7) 0.0162(3) Uani d . 1 1 . .
    Br Br1 0.31107(12) 0.37421(8) 0.23591(6) 0.0249(3) Uani d . 1 1 . .
    Br Br2 -0.12001(11) 0.26909(8) 0.29292(6) 0.0233(3) Uani d . 1 1 . .
    C C1 0.3312(15) 0.1227(8) 0.3918(6) 0.032(2) Uani d . 1 1 . .
    H H1A 0.3906 0.1476 0.3528 0.038 Uiso calc R 1 1 . .
    H H1B 0.2067 0.1129 0.3711 0.038 Uiso calc R 1 1 . .
    H H1C 0.3828 0.0574 0.4112 0.038 Uiso calc R 1 1 . .
    C C2 0.3520(11) 0.2011(8) 0.4548(5) 0.020(2) Uani d . 1 1 . .
    C C3 0.4380(12) 0.1773(8) 0.5287(6) 0.024(2) Uani d . 1 1 . .
    H H3 0.4825 0.1103 0.5397 0.029 Uiso calc R 1 1 . .
    C C4 0.4587(10) 0.2517(8) 0.5861(5) 0.022(2) Uani d . 1 1 . .
    H H4 0.5151 0.2350 0.6353 0.026 Uiso calc R 1 1 . .
    C C5 0.3920(10) 0.3531(8) 0.5678(5) 0.0176(19) Uani d . 1 1 . .
    C C6 0.4112(11) 0.4362(8) 0.6219(6) 0.022(2) Uani d . 1 1 . .
    H H6 0.4712 0.4237 0.6712 0.026 Uiso calc R 1 1 . .
    C C7 0.3452(11) 0.5316(8) 0.6035(5) 0.022(2) Uani d . 1 1 . .
    H H7 0.3570 0.5835 0.6404 0.026 Uiso calc R 1 1 . .
    C C8 0.2557(10) 0.5549(7) 0.5268(5) 0.0178(19) Uani d . 1 1 . .
    C C9 0.1829(12) 0.6513(8) 0.5024(7) 0.026(2) Uani d . 1 1 . .
    H H9 0.1894 0.7065 0.5365 0.031 Uiso calc R 1 1 . .
    C C10 0.1008(12) 0.6654(8) 0.4275(7) 0.028(2) Uani d . 1 1 . .
    H H10 0.0564 0.7308 0.4107 0.033 Uiso calc R 1 1 . .
    C C11 0.0845(10) 0.5820(7) 0.3772(5) 0.0166(18) Uani d . 1 1 . .
    C C12 -0.0028(13) 0.5960(8) 0.2951(6) 0.027(2) Uani d . 1 1 . .
    H H12A -0.1007 0.5481 0.2824 0.033 Uiso calc R 1 1 . .
    H H12B 0.0828 0.5825 0.2635 0.033 Uiso calc R 1 1 . .
    H H12C -0.0460 0.6664 0.2870 0.033 Uiso calc R 1 1 . .
    C C13 0.2355(10) 0.4741(7) 0.4725(5) 0.0165(19) Uani d . 1 1 . .
    C C14 0.3071(10) 0.3727(7) 0.4935(6) 0.0182(19) Uani d . 1 1 . .
    C C15 0.1720(12) 0.9623(8) 0.5702(6) 0.027(2) Uani d . 1 1 . .
    C C16 0.1350(16) 1.0197(10) 0.6364(7) 0.039(3) Uani d . 1 1 . .
    H H16A 0.2341 1.0645 0.6560 0.059 Uiso calc R 1 1 . .
    H H16B 0.1176 0.9710 0.6750 0.059 Uiso calc R 1 1 . .
    H H16C 0.0293 1.0612 0.6216 0.059 Uiso calc R 1 1 . .
    N N1 0.2885(9) 0.2967(6) 0.4379(4) 0.0182(16) Uani d . 1 1 . .
    N N2 0.1506(8) 0.4887(6) 0.3979(4) 0.0138(15) Uani d . 1 1 . .
    N N3 0.2013(13) 0.9203(8) 0.5206(7) 0.043(3) Uani d . 1 1 . .
loop_
    _atom_site_aniso_label
    _atom_site_aniso_U_11
    _atom_site_aniso_U_22
    _atom_site_aniso_U_33
    _atom_site_aniso_U_12
    _atom_site_aniso_U_13
    _atom_site_aniso_U_23
    Co1 0.0134(5) 0.0219(7) 0.0121(6) -0.0001(5) -0.0010(4) -0.0009(5)
    Br1 0.0201(4) 0.0384(6) 0.0167(5) -0.0082(4) 0.0050(4) -0.0041(4)
    Br2 0.0160(4) 0.0306(6) 0.0222(5) -0.0061(4) 0.0014(3) -0.0057(4)
    C1 0.042(6) 0.025(6) 0.027(6) 0.011(5) 0.005(5) 0.000(5)
    C2 0.016(4) 0.028(5) 0.017(5) 0.007(4) 0.002(3) 0.002(4)
    C3 0.022(4) 0.018(5) 0.032(6) 0.005(4) 0.008(4) 0.006(4)
    C4 0.011(4) 0.041(6) 0.011(5) 0.006(4) -0.004(3) 0.008(4)
    C5 0.006(3) 0.032(5) 0.015(5) -0.001(3) 0.003(3) 0.000(4)
    C6 0.013(4) 0.037(6) 0.015(5) -0.007(4) 0.004(3) -0.002(4)
    C7 0.019(4) 0.033(6) 0.012(5) -0.005(4) 0.002(4) -0.002(4)
    C8 0.011(4) 0.026(5) 0.015(5) -0.006(3) -0.001(3) -0.006(4)
    C9 0.016(4) 0.022(5) 0.041(7) -0.002(4) 0.013(4) 0.000(5)
    C10 0.018(4) 0.027(6) 0.040(7) 0.003(4) 0.010(4) 0.003(5)
    C11 0.009(4) 0.023(5) 0.019(5) 0.000(3) 0.007(3) 0.002(4)
    C12 0.025(5) 0.024(5) 0.034(6) 0.000(4) 0.006(4) 0.008(5)
    C13 0.007(4) 0.027(5) 0.015(5) -0.005(3) 0.003(3) 0.002(4)
    C14 0.008(4) 0.024(5) 0.023(5) -0.004(3) 0.002(3) -0.005(4)
    C15 0.023(4) 0.030(6) 0.027(6) 0.005(4) 0.002(4) 0.005(5)
    C16 0.045(6) 0.041(7) 0.026(6) -0.007(5) -0.005(5) -0.003(5)
    N1 0.008(3) 0.027(4) 0.020(4) 0.007(3) 0.004(3) -0.001(3)
    N2 0.006(3) 0.025(4) 0.009(4) -0.003(3) -0.003(3) -0.001(3)
    N3 0.043(5) 0.042(6) 0.050(7) 0.019(5) 0.018(5) 0.001(5)
_geom_special_details
;
All e.s.d.'s (except the e.s.d. in the dihedral angle between two l.s. planes)
are estimated using the full covariance matrix. The cell e.s.d.'s are taken
into account individually in the estimation of e.s.d.'s in distances, angles
and torsion angles; correlations between e.s.d.'s in cell parameters are only
used when they are defined by crystal symmetry. An approximate (isotropic)
treatment of cell e.s.d.'s is used for estimating e.s.d.'s involving l.s.
planes.
;
loop_
    _geom_bond_atom_site_label_1
    _geom_bond_atom_site_label_2
    _geom_bond_site_symmetry_2
    _geom_bond_distance
    _geom_bond_publ_flag
    Co1 N1 . 2.051(8) y
    Co1 N2 . 2.036(8) y
    Co1 Br1 . 2.3592(14) y
    Co1 Br2 . 2.3682(14) y
    C1 C2 . 1.497(14) ?
    C1 H1A . 0.9600 ?
    C1 H1B . 0.9600 ?
    C1 H1C . 0.9600 ?
    C2 N1 . 1.329(12) ?
    C2 C3 . 1.395(14) ?
    C3 C4 . 1.389(14) ?
    C3 H3 . 0.9300 ?
    C4 C5 . 1.409(14) ?
    C4 H4 . 0.9300 ?
    C5 C14 . 1.389(13) ?
    C5 C6 . 1.428(14) ?
    C6 C7 . 1.337(14) ?
    C6 H6 . 0.9300 ?
    C7 C8 . 1.444(13) ?
    C7 H7 . 0.9300 ?
    C8 C9 . 1.390(14) ?
    C8 C13 . 1.409(13) ?
    C9 C10 . 1.382(16) ?
    C9 H9 . 0.9300 ?
    C10 C11 . 1.387(14) ?
    C10 H10 . 0.9300 ?
    C11 N2 . 1.321(12) ?
    C11 C12 . 1.507(14) ?
    C12 H12A . 0.9600 ?
    C12 H12B . 0.9600 ?
    C12 H12C . 0.9600 ?
    C13 N2 . 1.383(11) ?
    C13 C14 . 1.429(13) ?
    C14 N1 . 1.382(12) ?
    C15 N3 . 1.099(15) ?
    C15 C16 . 1.471(16) ?
    C16 H16A . 0.9600 ?
    C16 H16B . 0.9600 ?
    C16 H16C . 0.9600 ?
loop_
    _geom_angle_atom_site_label_1
    _geom_angle_atom_site_label_2
    _geom_angle_atom_site_label_3
    _geom_angle_site_symmetry_1
    _geom_angle_site_symmetry_3
    _geom_angle
    _geom_angle_publ_flag
    N2 Co1 N1 . . 83.3(3) ?
    N2 Co1 Br1 . . 113.1(2) ?
    N1 Co1 Br1 . . 118.62(19) ?
    N2 Co1 Br2 . . 117.58(18) ?
    N1 Co1 Br2 . . 112.3(2) ?
    Br1 Co1 Br2 . . 110.02(6) ?
    C2 C1 H1A . . 109.5 ?
    C2 C1 H1B . . 109.5 ?
    H1A C1 H1B . . 109.5 ?
    C2 C1 H1C . . 109.5 ?
    H1A C1 H1C . . 109.5 ?
    H1B C1 H1C . . 109.5 ?
    N1 C2 C3 . . 120.1(9) ?
    N1 C2 C1 . . 117.5(8) ?
    C3 C2 C1 . . 122.3(9) ?
    C4 C3 C2 . . 121.4(9) ?
    C4 C3 H3 . . 119.3 ?
    C2 C3 H3 . . 119.3 ?
    C3 C4 C5 . . 118.2(9) ?
    C3 C4 H4 . . 120.9 ?
    C5 C4 H4 . . 120.9 ?
    C14 C5 C4 . . 118.1(9) ?
    C14 C5 C6 . . 119.0(9) ?
    C4 C5 C6 . . 122.9(9) ?
    C7 C6 C5 . . 121.9(9) ?
    C7 C6 H6 . . 119.1 ?
    C5 C6 H6 . . 119.1 ?
    C6 C7 C8 . . 120.7(9) ?
    C6 C7 H7 . . 119.7 ?
    C8 C7 H7 . . 119.7 ?
    C9 C8 C13 . . 116.7(9) ?
    C9 C8 C7 . . 124.8(9) ?
    C13 C8 C7 . . 118.5(9) ?
    C10 C9 C8 . . 120.1(10) ?
    C10 C9 H9 . . 119.9 ?
    C8 C9 H9 . . 119.9 ?
    C9 C10 C11 . . 119.9(9) ?
    C9 C10 H10 . . 120.0 ?
    C11 C10 H10 . . 120.0 ?
    N2 C11 C10 . . 122.1(9) ?
    N2 C11 C12 . . 117.1(8) ?
    C10 C11 C12 . . 120.8(9) ?
    C11 C12 H12A . . 109.5 ?
    C11 C12 H12B . . 109.5 ?
    H12A C12 H12B . . 109.5 ?
    C11 C12 H12C . . 109.5 ?
    H12A C12 H12C . . 109.5 ?
    H12B C12 H12C . . 109.5 ?
    N2 C13 C8 . . 122.6(8) ?
    N2 C13 C14 . . 117.6(8) ?
    C8 C13 C14 . . 119.8(8) ?
    N1 C14 C5 . . 122.0(8) ?
    N1 C14 C13 . . 117.8(8) ?
    C5 C14 C13 . . 120.1(8) ?
    N3 C15 C16 . . 179.1(13) ?
    C15 C16 H16A . . 109.5 ?
    C15 C16 H16B . . 109.5 ?
    H16A C16 H16B . . 109.5 ?
    C15 C16 H16C . . 109.5 ?
    H16A C16 H16C . . 109.5 ?
    H16B C16 H16C . . 109.5 ?
    C2 N1 C14 . . 120.0(8) ?
    C2 N1 Co1 . . 129.6(7) ?
    C14 N1 Co1 . . 110.4(6) ?
    C11 N2 C13 . . 118.5(8) ?
    C11 N2 Co1 . . 130.6(6) ?
    C13 N2 Co1 . . 110.9(6) ?
loop_
    _geom_torsion_atom_site_label_1
    _geom_torsion_atom_site_label_2
    _geom_torsion_atom_site_label_3
    _geom_torsion_atom_site_label_4
    _geom_torsion_site_symmetry_1
    _geom_torsion_site_symmetry_2
    _geom_torsion_site_symmetry_3
    _geom_torsion_site_symmetry_4
    _geom_torsion
    _geom_torsion_publ_flag
    N1 C2 C3 C4 . . . . 0.4(13) ?
    C1 C2 C3 C4 . . . . 178.9(9) ?
    C2 C3 C4 C5 . . . . -0.7(13) ?
    C3 C4 C5 C14 . . . . 0.8(11) ?
    C3 C4 C5 C6 . . . . -177.9(8) ?
    C14 C5 C6 C7 . . . . 1.9(12) ?
    C4 C5 C6 C7 . . . . -179.3(8) ?
    C5 C6 C7 C8 . . . . -1.8(12) ?
    C6 C7 C8 C9 . . . . 179.9(8) ?
    C6 C7 C8 C13 . . . . 1.6(12) ?
    C13 C8 C9 C10 . . . . -2.0(12) ?
    C7 C8 C9 C10 . . . . 179.6(8) ?
    C8 C9 C10 C11 . . . . 2.6(13) ?
    C9 C10 C11 N2 . . . . -2.2(13) ?
    C9 C10 C11 C12 . . . . -179.3(8) ?
    C9 C8 C13 N2 . . . . 1.1(11) ?
    C7 C8 C13 N2 . . . . 179.5(7) ?
    C9 C8 C13 C14 . . . . 180.0(7) ?
    C7 C8 C13 C14 . . . . -1.6(11) ?
    C4 C5 C14 N1 . . . . -0.7(11) ?
    C6 C5 C14 N1 . . . . 178.1(7) ?
    C4 C5 C14 C13 . . . . 179.3(7) ?
    C6 C5 C14 C13 . . . . -1.9(11) ?
    N2 C13 C14 N1 . . . . 0.7(10) ?
    C8 C13 C14 N1 . . . . -178.2(7) ?
    N2 C13 C14 C5 . . . . -179.3(7) ?
    C8 C13 C14 C5 . . . . 1.8(11) ?
    C3 C2 N1 C14 . . . . -0.2(12) ?
    C1 C2 N1 C14 . . . . -178.8(8) ?
    C3 C2 N1 Co1 . . . . -179.3(6) ?
    C1 C2 N1 Co1 . . . . 2.1(12) ?
    C5 C14 N1 C2 . . . . 0.4(12) ?
    C13 C14 N1 C2 . . . . -179.6(7) ?
    C5 C14 N1 Co1 . . . . 179.6(6) ?
    C13 C14 N1 Co1 . . . . -0.4(8) ?
    N2 Co1 N1 C2 . . . . 179.2(7) ?
    Br1 Co1 N1 C2 . . . . -68.1(8) ?
    Br2 Co1 N1 C2 . . . . 62.1(7) ?
    N2 Co1 N1 C14 . . . . 0.0(5) ?
    Br1 Co1 N1 C14 . . . . 112.7(5) ?
    Br2 Co1 N1 C14 . . . . -117.1(5) ?
    C10 C11 N2 C13 . . . . 1.2(11) ?
    C12 C11 N2 C13 . . . . 178.4(7) ?
    C10 C11 N2 Co1 . . . . -177.4(6) ?
    C12 C11 N2 Co1 . . . . -0.2(10) ?
    C8 C13 N2 C11 . . . . -0.7(11) ?
    C14 C13 N2 C11 . . . . -179.6(7) ?
    C8 C13 N2 Co1 . . . . 178.2(6) ?
    C14 C13 N2 Co1 . . . . -0.7(8) ?
    N1 Co1 N2 C11 . . . . 179.1(7) ?
    Br1 Co1 N2 C11 . . . . 60.8(7) ?
    Br2 Co1 N2 C11 . . . . -69.2(7) ?
    N1 Co1 N2 C13 . . . . 0.4(5) ?
    Br1 Co1 N2 C13 . . . . -117.9(5) ?
    Br2 Co1 N2 C13 . . . . 112.1(5) ?
data_global
_journal_date_recd_electronic     2012-10-08
_journal_date_accepted     2012-10-22
_journal_name_full     'Acta Crystallographica, Section E'
_journal_year     2012
_journal_volume     68
_journal_issue     11
_journal_page_first     m1407
_journal_page_last     m1407
_journal_paper_category     QM
_journal_paper_doi     10.1107/S160053681204367X
_journal_coeditor_code     HY2596
_publ_contact_author_name     'Shirvan, Sadif A.'
_publ_contact_author_address
;
   Omidieh Branch
   Islamic Azad University
   Omidieh
   Iran
;
_publ_contact_author_email     'sadifchemist@hotmail.com'
_publ_contact_author_fax     '0098 0652-3222533'
_publ_contact_author_phone     '0098 0652-3222533'
_publ_section_title
;
Dibromido(2,9-dimethyl-1,10-phenanthroline-\k^2^<i>N</i>,<i>N</i>')cobalt(II)
acetonitrile monosolvate
;
loop_
    _publ_author_name
    _publ_author_address
    'Shirvan, Sadif A.'
;      Department of Chemistry
       Omidieh Branch
       Islamic Azad University
       Omidieh
       Iran
;
    'Manouchehr Aghajeri'
;      Department of Chemistry
       Omidieh Branch
       Islamic Azad University
       Omidieh
       Iran
;
    'Haydari Dezfuli, Sara'
;      Department of Chemistry
       Omidieh Branch
       Islamic Azad University
       Omidieh
       Iran
;
    'Khazali, Fereydoon'
;      Department of Chemistry
       Omidieh Branch
       Islamic Azad University
       Omidieh
       Iran
;
    'Borsalani, Ali'
;      Department of Chemical Engineering
       Omidieh Branch
       Islamic Azad University
       Omidieh
       Iran
;
