# Supplementary material for: Dibromido(2,9-dimethyl-1,10-phenanthroline-κ2 N,N′)cobalt(II) acetonitrile monosolvate
Source: Acta Crystallogr Sect E Struct Rep Online. 2012 Oct 27;68(Pt 11):m1407. doi: 10.1107/S160053681204367X (PMC3515147; doi:10.1107/S160053681204367X)
Supplement: Supplementary file 2 [file e-68-m1407-Isup2.hkl]

# 
# h,k,l, Fc-squared, Fo-squared, sigma(Fo-squared) and status flag 
# 
data_I
_shelx_title 'neophen' 
_shelx_refln_list_code          4 
_shelx_F_calc_maximum      230.04 
_exptl_crystal_F_000       336.00 
_reflns_d_resolution_high  0.8107 
 
loop_ 
 _symmetry_equiv_pos_as_xyz 
 'x, y, z' 
 '-x+1/2, y+1/2, -z+1/2' 
 '-x, -y, -z' 
 'x-1/2, -y-1/2, z-1/2' 
 
_cell_length_a     7.6380 
_cell_length_b    12.7943 
_cell_length_c    17.9545 
_cell_angle_alpha  90.000 
_cell_angle_beta  101.128 
_cell_angle_gamma  90.000 
 
_shelx_F_squared_multiplier     1.000 
 
loop_ 
 _refln_index_h 
 _refln_index_k 
 _refln_index_l 
 _refln_F_squared_calc 
 _refln_F_squared_meas 
 _refln_F_squared_sigma 
 _refln_observed_status 
   2   0   0    28313.44    34799.98    554.12 o 
   4   0   0    26922.11    31167.60    270.48 o 
   6   0   0     6682.98     7036.84    172.36 o 
   8   0   0        0.95       80.81    245.39 o 
   1   1   0      543.21      659.52    103.09 o 
   2   1   0    52792.75    66694.16    811.71 o 
   3   1   0     1843.83     2452.97     98.30 o 
   4   1   0      394.81      418.90    102.73 o 
   5   1   0     3277.95     3328.68    118.13 o 
   6   1   0        8.39      119.69    108.50 o 
   7   1   0     2452.92     2152.98    179.18 o 
   8   1   0     2362.47     2046.79    127.28 o 
   9   1   0       33.77       86.69    190.50 o 
   0   2   0     5389.73     2755.48    197.39 o 
   1   2   0    25218.58    28553.22    320.19 o 
   2   2   0     2213.78     2831.06    111.86 o 
   3   2   0     4572.11     5335.13    101.57 o 
   4   2   0     7463.90     8867.26    162.90 o 
   5   2   0     4346.33     4913.74     98.78 o 
   6   2   0        3.97       49.62     83.54 o 
   7   2   0     6091.66     5475.60    167.86 o 
   8   2   0     1031.94     1194.89    119.38 o 
   9   2   0      780.32      597.71    154.35 o 
   1   3   0    10839.98    10700.46    286.16 o 
   2   3   0     3370.61     4150.49    124.63 o 
   3   3   0     1588.35     1955.35    110.65 o 
   4   3   0     2686.55     3160.45    108.74 o 
   5   3   0     4412.32     4878.21     93.51 o 
   6   3   0     9595.17    10007.88    262.95 o 
   7   3   0     4388.44     4406.87    179.24 o 
   8   3   0      441.53      480.01    137.87 o 
   9   3   0      200.22      251.72    171.19 o 
   0   4   0     8623.58     5000.68    222.00 o 
   1   4   0      380.22      333.31    110.04 o 
   2   4   0     8130.74     8468.76    147.14 o 
   3   4   0     1532.99     2240.44    113.62 o 
   4   4   0     1043.28      965.13     93.17 o 
   5   4   0        0.39       22.81    113.05 o 
   6   4   0     7135.74     7263.90    149.97 o 
   7   4   0      474.58      646.60    108.79 o 
   8   4   0     7543.74     6327.77    336.51 o 
   1   5   0     3542.53     3027.92    153.59 o 
   2   5   0     4082.01     4054.68    155.61 o 
   3   5   0     7708.32     8573.15    134.38 o 
   4   5   0     1892.34     2332.88    118.42 o 
   5   5   0       37.97       72.63    127.82 o 
   6   5   0     6906.31     6999.97    135.21 o 
   7   5   0       28.27        0.00    104.67 o 
   8   5   0      389.30      357.60    213.28 o 
   0   6   0       47.53       39.61    198.75 o 
   1   6   0    24288.18    18624.53    546.62 o 
   2   6   0     1964.57     2351.90    233.87 o 
   3   6   0     1061.94     1051.17     85.98 o 
   4   6   0      155.02      211.71    102.49 o 
   5   6   0     7575.76     7830.00    300.38 o 
   6   6   0     2477.00     2657.76    160.10 o 
   7   6   0      528.34      415.18    157.67 o 
   8   6   0      695.37      837.46    161.67 o 
   1   7   0      766.13      715.17    192.34 o 
   2   7   0     8711.98     8453.43    268.03 o 
   3   7   0      125.38       78.43    147.63 o 
   4   7   0     1961.77     2090.96    111.95 o 
   5   7   0      405.97      631.27    132.64 o 
   6   7   0        6.85        0.00    107.13 o 
   7   7   0       49.25      272.70    202.82 o 
   8   7   0       67.56      126.31    162.54 o 
   0   8   0    17986.07    13466.07    245.25 o 
   1   8   0     6129.71     4388.05    219.62 o 
   2   8   0     2722.03     2279.80    146.99 o 
   3   8   0     3268.73     3071.44    179.18 o 
   4   8   0     2942.21     3185.30    118.72 o 
   5   8   0     4872.03     4737.42    136.59 o 
   6   8   0     3285.00     3011.98    210.79 o 
   7   8   0      261.78      197.87    136.88 o 
   1   9   0      534.38      560.39    142.57 o 
   2   9   0       17.86       37.64    136.35 o 
   3   9   0       72.16      184.86    125.79 o 
   4   9   0        5.01      162.67    138.90 o 
   5   9   0     3875.77     4100.71    186.13 o 
   6   9   0      175.91      288.60    145.05 o 
   7   9   0     1415.06     1431.80    161.83 o 
   0  10   0     5339.44     4020.68    165.62 o 
   1  10   0     1243.19     1039.93    203.49 o 
   2  10   0      144.05      467.33    211.50 o 
   3  10   0     2676.97     2872.51    196.84 o 
   4  10   0     2593.65     2534.95    226.70 o 
   5  10   0      181.59      189.11    222.54 o 
   6  10   0      124.85      212.89    156.67 o 
   7  10   0     2634.06     2886.45    174.11 o 
   1  11   0      381.74      136.26    133.46 o 
   2  11   0       55.61      308.26    215.80 o 
   3  11   0      813.65      762.54    195.14 o 
   4  11   0     3277.41     3550.47    134.11 o 
   5  11   0     1870.58     1970.59    218.89 o 
   6  11   0      585.60      537.06    166.42 o 
   0  12   0     1255.20     1629.98    225.14 o 
   1  12   0        8.62      266.37    208.47 o 
   2  12   0     3039.92     3306.25    163.47 o 
   3  12   0       15.77      336.55    246.48 o 
   4  12   0       51.24      121.34    149.24 o 
   5  12   0      247.54      319.47    140.86 o 
   6  12   0     1140.41     1016.24    160.14 o 
   1  13   0     2696.08     2646.82    234.07 o 
   2  13   0       94.15        0.00    169.54 o 
   3  13   0     4679.41     5613.10    277.78 o 
   4  13   0      887.68      897.64    160.88 o 
   5  13   0        1.58      213.79    182.59 o 
   0  14   0     1073.56     1335.77    266.32 o 
   1  14   0     1906.08     1962.17    380.05 o 
   2  14   0      305.57      595.51    189.58 o 
   3  14   0      422.91      558.87    160.02 o 
   4  14   0      932.63      968.99    209.78 o 
   1  15   0      638.21      586.99    262.13 o 
   2  15   0      587.11      791.81    275.53 o 
  -9   0   1     1484.13     1024.17    202.08 o 
  -7   0   1     6634.71     6255.22    380.60 o 
  -5   0   1     1222.54     1052.41    146.75 o 
  -3   0   1     1364.92     1682.65    156.28 o 
  -1   0   1     5499.46     6877.83    276.96 o 
   1   0   1    18144.93    23324.64    597.76 o 
   3   0   1    38951.04    48480.17   1285.28 o 
   5   0   1     1520.82     1722.54    334.13 o 
   7   0   1    19895.88    18380.90    483.18 o 
   9   0   1     1791.85     1265.23    474.69 o 
  -9   1   1      952.84     1051.17    175.58 o 
  -8   1   1       71.98      270.39    112.47 o 
  -7   1   1     8725.21     7880.03    160.17 o 
  -6   1   1     1907.43     1744.15     92.42 o 
  -5   1   1    12687.68    13951.59    203.92 o 
  -4   1   1     2394.64     2751.11     84.60 o 
  -3   1   1     1169.35     1564.76     95.98 o 
  -2   1   1     6956.98     9176.94    127.99 o 
  -1   1   1    14351.82    17609.85    307.82 o 
   0   1   1    12171.48     6005.42    469.92 o 
   1   1   1     1490.31     1964.20    117.08 o 
   2   1   1      858.39      960.54     86.29 o 
   3   1   1     1788.49     1990.23     92.73 o 
   4   1   1      145.21      195.78     74.82 o 
   5   1   1    10546.11    11529.22    196.35 o 
   6   1   1     2847.74     2745.79     94.20 o 
   7   1   1     1699.13     1744.85    117.60 o 
   8   1   1     1362.55     1546.76    140.92 o 
   9   1   1      250.39      136.59    111.56 o 
  -9   2   1      573.47      549.55    148.75 o 
  -8   2   1       31.18       33.66    113.62 o 
  -7   2   1     1115.59     1118.76    102.82 o 
  -6   2   1     6391.29     6623.40    117.97 o 
  -5   2   1     2520.92     2638.50     84.49 o 
  -4   2   1     8246.99    10129.69    161.12 o 
  -3   2   1     4794.86     5909.93    143.51 o 
  -2   2   1    13250.23    16182.98    136.75 o 
  -1   2   1       84.48       90.05    153.40 o 
   0   2   1    30288.42    13960.47    359.26 o 
   1   2   1     3303.33     4009.36    210.79 o 
   2   2   1    24978.56    30876.67    289.23 o 
   3   2   1     4623.83     5434.91    126.06 o 
   4   2   1       84.02       76.21     83.16 o 
   5   2   1      143.80      168.74     90.18 o 
   6   2   1     6487.30     6887.05    122.38 o 
   7   2   1     3832.39     3747.38    122.39 o 
   8   2   1     4504.22     3890.59    140.65 o 
   9   2   1       56.95        0.00    142.42 o 
  -9   3   1      679.38      764.08    168.36 o 
  -8   3   1      596.84      568.48    132.97 o 
  -7   3   1      330.95      588.51    118.13 o 
  -6   3   1     2311.61     2286.99     92.66 o 
  -5   3   1      493.08      613.15     84.79 o 
  -4   3   1     4960.08     6115.54    107.36 o 
  -3   3   1    12193.45    14293.73    346.08 o 
  -2   3   1     1099.84     1311.37    105.65 o 
  -1   3   1    16803.64    15521.58    201.39 o 
   0   3   1     3051.71     1579.02    156.52 o 
   1   3   1    12969.68    12731.65    459.59 o 
   2   3   1     4310.19     4880.77    131.07 o 
   3   3   1     1478.05     1608.51     99.29 o 
   4   3   1        9.94      112.94    130.33 o 
   5   3   1     1247.87     1322.89    181.84 o 
   6   3   1       39.86      264.96    124.51 o 
   7   3   1      257.13      224.74    123.65 o 
   8   3   1      425.73      429.64    135.53 o 
  -9   4   1      191.80       23.15    139.10 o 
  -8   4   1      759.54      730.58    135.52 o 
  -7   4   1      428.22      359.79    117.04 o 
  -6   4   1       30.85      212.18    128.56 o 
  -5   4   1    15806.43    16615.32    151.31 o 
  -4   4   1      323.78      287.48     92.29 o 
  -3   4   1     2181.12     2294.02    111.51 o 
  -2   4   1      113.38      196.64    144.54 o 
  -1   4   1    51902.12    41788.37    258.37 o 
   0   4   1    10854.04     5893.81    355.13 o 
   1   4   1    52916.58    47243.16    312.28 o 
   2   4   1      362.02      728.42    150.34 o 
   3   4   1     1906.95     2305.47    121.89 o 
   4   4   1     6460.58     6727.00    214.61 o 
   5   4   1     5334.59     5729.39    133.00 o 
   6   4   1      534.70      555.99    113.09 o 
   7   4   1      659.95      640.60    138.48 o 
   8   4   1        5.29       38.64    137.81 o 
  -8   5   1       21.87        0.00    135.37 o 
  -7   5   1      380.91      476.23    122.50 o 
  -6   5   1     2897.13     2982.15    117.84 o 
  -5   5   1     1035.27      992.13    101.35 o 
  -4   5   1     3454.71     3985.25    205.30 o 
  -3   5   1     3092.92     3349.23    207.50 o 
  -2   5   1      589.55      700.73    120.17 o 
  -1   5   1      176.96      192.58    144.06 o 
   0   5   1      758.73      546.86    110.92 o 
   1   5   1    13902.36    11884.75    321.89 o 
   2   5   1     2596.99     2770.15    128.56 o 
   3   5   1      631.46      788.19    105.59 o 
   4   5   1     2561.34     2749.24    173.61 o 
   5   5   1     1899.24     2014.84    132.66 o 
   6   5   1     3311.35     3385.94    165.19 o 
   7   5   1      501.17      465.99    138.30 o 
   8   5   1      117.88      208.29    141.80 o 
  -8   6   1     3608.44     3399.86    172.94 o 
  -7   6   1      659.24      666.30    127.98 o 
  -6   6   1     1838.55     1980.99    158.64 o 
  -5   6   1     5135.95     5297.95    139.67 o 
  -4   6   1      266.53      324.69    100.50 o 
  -3   6   1     5048.87     5252.14    115.45 o 
  -2   6   1     2538.39     2401.97    148.86 o 
  -1   6   1     6316.90     4909.58    200.42 o 
   0   6   1     2615.92     1602.08    210.79 o 
   1   6   1     7898.86     7023.54    592.14 o 
   2   6   1     7095.21     6676.57    166.04 o 
   3   6   1     1273.18     1268.12    123.60 o 
   4   6   1      558.38      513.75    119.36 o 
   5   6   1     1691.80     1623.74    134.23 o 
   6   6   1     4404.84     4411.46    272.55 o 
   7   6   1        7.47       75.59    140.50 o 
   8   6   1     4336.87     3872.14    166.56 o 
  -8   7   1      784.15      681.27    200.34 o 
  -7   7   1     1550.42     1192.73    138.86 o 
  -6   7   1    11961.75    11721.95    249.20 o 
  -5   7   1     5069.70     4707.23    111.60 o 
  -4   7   1      701.24      709.04    105.25 o 
  -3   7   1        1.80       86.17    114.42 o 
  -2   7   1     8656.36     7811.38    429.25 o 
  -1   7   1        2.56        8.66    132.89 o 
   0   7   1     1103.84      901.94    141.14 o 
   1   7   1      744.92      763.51    205.84 o 
   2   7   1     2482.19     2368.31    149.55 o 
   3   7   1      761.45      785.71    151.12 o 
   4   7   1      238.04      318.31    121.53 o 
   5   7   1     5390.27     5007.13    153.79 o 
   6   7   1     1890.94     1899.55    137.89 o 
   7   7   1      126.46      110.26    130.61 o 
   8   7   1      267.05        0.00    177.85 o 
  -8   8   1      220.68      657.47    179.76 o 
  -7   8   1     2638.00     2138.97    140.32 o 
  -6   8   1     1034.00     1069.25    143.44 o 
  -5   8   1      387.65      384.45    136.66 o 
  -4   8   1       35.84        0.00    112.93 o 
  -3   8   1      526.27      753.90    142.57 o 
  -2   8   1      613.12      714.59    136.00 o 
  -1   8   1     1981.48     1544.96    152.46 o 
   0   8   1       29.03      100.36    133.13 o 
   1   8   1     7467.26     6290.63    214.91 o 
   2   8   1     1990.73     1839.94    147.44 o 
   3   8   1     6154.40     6212.35    223.33 o 
   4   8   1     1000.16     1080.69    128.53 o 
   5   8   1      890.39      994.92    117.53 o 
   6   8   1     2060.94     2259.05    126.45 o 
   7   8   1     5037.59     4505.89    167.31 o 
  -7   9   1      954.99      801.37    163.90 o 
  -6   9   1      303.14      206.79    138.42 o 
  -5   9   1     2320.36     2300.11    140.66 o 
  -4   9   1     1034.06     1184.03    130.79 o 
  -3   9   1       60.20       69.19    246.38 o 
  -2   9   1     9816.17     8237.00    523.54 o 
  -1   9   1     3277.14     2521.59    149.98 o 
   0   9   1       15.94      132.32    116.80 o 
   1   9   1      357.01      218.98    229.98 o 
   2   9   1     6743.30     6276.02    443.50 o 
   3   9   1      114.22      146.51    131.95 o 
   4   9   1      974.82     1196.55    156.83 o 
   5   9   1     1109.55      991.45    127.43 o 
   6   9   1      274.68      223.04    134.27 o 
   7   9   1      766.18      763.23    164.66 o 
  -7  10   1      309.39       44.45    173.66 o 
  -6  10   1      436.57      712.08    230.45 o 
  -5  10   1     1245.66     1216.28    159.19 o 
  -4  10   1     4103.78     4356.45    145.20 o 
  -3  10   1      483.77      654.76    152.09 o 
  -2  10   1      855.22      859.58    222.07 o 
  -1  10   1       15.48      167.36    144.61 o 
   0  10   1    17460.05    14721.22    245.80 o 
   1  10   1      353.64      230.00    125.80 o 
   2  10   1     1637.79     2102.56    231.75 o 
   3  10   1     1566.52     1744.21    257.80 o 
   4  10   1     1963.84     1906.16    135.78 o 
   5  10   1      379.45      427.68    125.58 o 
   6  10   1      465.31      614.34    168.31 o 
   7  10   1     1302.71      980.85    160.83 o 
  -6  11   1       60.05       92.65    223.72 o 
  -5  11   1      141.32      195.14    149.09 o 
  -4  11   1      398.49      734.83    138.31 o 
  -3  11   1     1070.81     1232.44    140.48 o 
  -2  11   1      956.76      708.01    235.84 o 
  -1  11   1      354.87      489.91    227.80 o 
   0  11   1     1601.61     1502.51    157.47 o 
   1  11   1     3024.04     2830.10    161.43 o 
   2  11   1     2916.41     2765.43    250.10 o 
   3  11   1     3546.66     3370.00    240.24 o 
   4  11   1       73.62       77.39    127.92 o 
   5  11   1      497.28      402.26    149.65 o 
   6  11   1      217.80      255.46    167.91 o 
  -6  12   1      598.77      480.77    244.74 o 
  -5  12   1       29.06      176.28    143.92 o 
  -4  12   1     3484.58     3462.23    212.82 o 
  -3  12   1      931.18     1234.93    184.09 o 
  -2  12   1      338.96      186.42    251.36 o 
  -1  12   1     2410.80     2235.93    172.36 o 
   0  12   1     4593.37     4401.91    150.91 o 
   1  12   1      927.04     1108.89    219.41 o 
   2  12   1       34.54       20.54    157.69 o 
   3  12   1       33.88      323.12    248.53 o 
   4  12   1     1557.11     1812.88    153.69 o 
   5  12   1       80.42      216.80    206.89 o 
  -5  13   1     1089.29     1100.72    174.63 o 
  -4  13   1       15.77        0.00    158.16 o 
  -3  13   1      228.07      482.19    246.96 o 
  -2  13   1       18.38       33.70    145.99 o 
  -1  13   1      201.17      104.08    144.80 o 
   0  13   1     1365.15     1723.64    513.28 o 
   1  13   1       28.06        0.00    128.37 o 
   2  13   1        5.27      402.43    173.80 o 
   3  13   1        6.99      154.71    285.00 o 
   4  13   1     3039.69     2973.58    151.28 o 
   5  13   1       14.12        0.00    264.33 o 
  -4  14   1     1861.76     2401.17    443.09 o 
  -3  14   1      398.91      335.51    195.82 o 
  -2  14   1        8.93      129.97    184.41 o 
  -1  14   1       88.36        0.00    158.76 o 
   0  14   1       63.85      237.41    156.86 o 
   1  14   1      994.36      714.80    198.30 o 
   2  14   1      687.76     1023.50    189.58 o 
   3  14   1        9.83       18.26    185.99 o 
   4  14   1      921.26     1059.74    255.55 o 
  -2  15   1      667.86     1026.99    326.29 o 
  -1  15   1      518.10      807.23    203.22 o 
   0  15   1        0.73      223.59    177.14 o 
   1  15   1       43.90      362.45    205.84 o 
   2  15   1      341.85      355.51    204.90 o 
  -8   0   2     1409.10     1126.31    184.65 o 
  -6   0   2     5067.55     5519.72    142.22 o 
  -4   0   2    12431.75    13793.46    498.32 o 
  -2   0   2     5720.12     8047.49    231.31 o 
   2   0   2     4381.16     5315.83    310.23 o 
   4   0   2     6112.68     7679.34    201.89 o 
   6   0   2     1673.59     1919.95    194.49 o 
   8   0   2      506.67      451.40    165.65 o 
  -9   1   2      411.26      340.93    125.46 o 
  -8   1   2       54.74      149.59    112.58 o 
  -7   1   2     1722.16     1711.58    105.57 o 
  -6   1   2       72.74        0.65     83.99 o 
  -5   1   2     4549.57     5101.46    163.05 o 
  -4   1   2     9628.04    10096.85    106.65 o 
  -3   1   2     1540.85     2152.04     92.21 o 
  -2   1   2     2039.00     2630.14    103.31 o 
  -1   1   2     2867.29     3403.79    120.59 o 
   1   1   2     1779.90     2015.87    577.03 o 
   2   1   2    15457.84    18762.97    206.55 o 
   3   1   2      272.53      301.09     96.28 o 
   4   1   2     3389.06     3808.43    166.67 o 
   5   1   2       76.78      159.90    100.52 o 
   6   1   2     4308.30     4304.10     99.97 o 
   7   1   2      340.94      269.43    117.57 o 
   8   1   2     2576.96     2238.88    139.78 o 
   9   1   2       27.20      106.24    184.42 o 
  -9   2   2       41.09      155.89    142.67 o 
  -8   2   2     3970.50     3878.16    190.64 o 
  -7   2   2      750.79      708.84    121.70 o 
  -6   2   2      618.33      778.95     97.26 o 
  -5   2   2     1829.15     2180.26     86.41 o 
  -4   2   2     4204.02     4925.12    106.66 o 
  -3   2   2     5978.41     7221.62    167.84 o 
  -2   2   2     9364.97    11644.18    282.14 o 
  -1   2   2     4310.39     4390.31    273.08 o 
   0   2   2    10907.07     5549.34    384.82 o 
   1   2   2    29975.12    23676.65  13671.78 o 
   2   2   2      224.60      241.53    114.35 o 
   3   2   2    15140.58    18561.05    168.52 o 
   4   2   2     4510.86     4856.92     96.50 o 
   5   2   2      942.89     1030.71     88.62 o 
   6   2   2     1605.61     1705.27    101.09 o 
   7   2   2     9869.50     8738.00    352.21 o 
   8   2   2      735.41      686.65    158.46 o 
  -9   3   2      715.57      655.20    148.22 o 
  -8   3   2      306.55       93.36    112.89 o 
  -7   3   2     2546.90     2649.89    177.73 o 
  -6   3   2    14721.70    14927.30    209.29 o 
  -5   3   2     4227.54     4544.00    159.14 o 
  -4   3   2      148.16      149.35     91.45 o 
  -3   3   2      267.23      329.91     74.88 o 
  -2   3   2     8449.93     9427.57    152.62 o 
  -1   3   2        0.74        0.00     99.34 o 
   0   3   2     1462.13      823.47    148.39 o 
   1   3   2       20.22       76.01    136.56 o 
   2   3   2      887.94     1057.49    137.55 o 
   3   3   2      170.80      207.97     93.29 o 
   4   3   2     4716.41     5271.17    267.64 o 
   5   3   2     1600.13     1807.56    107.59 o 
   6   3   2     2459.79     2397.60    104.47 o 
   7   3   2      400.62      286.20    123.82 o 
   8   3   2      387.43      275.27    139.27 o 
  -9   4   2        1.80        0.00    141.28 o 
  -8   4   2     3394.68     2843.48    228.55 o 
  -7   4   2        0.65        0.00    120.95 o 
  -6   4   2      473.15      418.62     90.55 o 
  -5   4   2        4.69      201.40    119.05 o 
  -4   4   2     1040.07     1378.72    110.00 o 
  -3   4   2     2009.78     2303.59    100.31 o 
  -2   4   2     1277.62     1149.16    104.31 o 
  -1   4   2      410.07      298.67    117.64 o 
   0   4   2     3259.43     1906.88    118.75 o 
   1   4   2     2577.26     2312.71    179.70 o 
   2   4   2    35567.15    41921.07    282.41 o 
   3   4   2     3202.17     3370.16    115.79 o 
   4   4   2     7873.30     8968.40    213.66 o 
   5   4   2       95.29      117.45    109.49 o 
   6   4   2    10550.83    10238.89    129.73 o 
   7   4   2     4103.67     3718.43    191.40 o 
   8   4   2     3404.88     3292.79    165.91 o 
  -8   5   2      215.63      358.26    135.34 o 
  -7   5   2       59.65      362.40    135.23 o 
  -6   5   2    11367.92    11752.47    324.28 o 
  -5   5   2      625.17      694.97    121.61 o 
  -4   5   2     1314.66     1308.67    102.11 o 
  -3   5   2     8063.49     8494.41    137.83 o 
  -2   5   2     4515.50     4561.86    170.39 o 
  -1   5   2     1459.43     1224.18    104.67 o 
   0   5   2      105.37       22.01    107.98 o 
   1   5   2       61.78      100.72    125.54 o 
   2   5   2     6275.44     7272.76    172.86 o 
   3   5   2     1318.15     1386.07    107.53 o 
   4   5   2     1381.98     1678.36    123.77 o 
   5   5   2        0.21       94.17    109.21 o 
   6   5   2     1608.30     1566.66    180.91 o 
   7   5   2      435.70      530.44    128.43 o 
   8   5   2      461.78       30.75    129.43 o 
  -8   6   2       90.82        0.00    143.20 o 
  -7   6   2      546.59      516.57    142.30 o 
  -6   6   2      293.82      363.10    133.04 o 
  -5   6   2     9269.46     9576.22    642.45 o 
  -4   6   2       24.55      119.39    100.30 o 
  -3   6   2     1855.01     1828.28    104.97 o 
  -2   6   2     2384.17     2431.30    146.52 o 
  -1   6   2    14731.32    10459.29    375.21 o 
   0   6   2     4013.57     2711.04    299.97 o 
   1   6   2    20869.93    16703.35   1653.10 o 
   2   6   2     8142.81     7985.30    316.81 o 
   3   6   2     2837.46     2861.05    150.49 o 
   4   6   2     4232.32     4607.06    207.04 o 
   5   6   2      253.65      393.93    132.52 o 
   6   6   2     3925.67     3897.53    174.74 o 
   7   6   2      688.74      832.75    146.83 o 
   8   6   2     1573.95     1324.43    152.92 o 
  -8   7   2       18.08        0.00    191.57 o 
  -7   7   2       80.06      235.71    197.64 o 
  -6   7   2      825.45      698.51    134.68 o 
  -5   7   2     5606.23     5497.71    235.31 o 
  -4   7   2     3277.96     3593.48    152.47 o 
  -3   7   2     9518.36     9210.71    156.74 o 
  -2   7   2    10212.82     8758.54    144.61 o 
  -1   7   2      162.44      204.28    198.69 o 
   0   7   2       53.37      108.00    139.14 o 
   1   7   2    11695.09     9195.64    197.25 o 
   2   7   2     5247.43     4603.42    159.01 o 
   3   7   2      283.20      398.39    142.68 o 
   4   7   2       13.31        2.96    109.42 o 
   5   7   2     1564.01     1612.53    115.27 o 
   6   7   2      155.53       50.14    121.28 o 
   7   7   2      157.65        0.00    130.38 o 
   8   7   2      827.87     1005.52    192.73 o 
  -8   8   2      255.77      538.74    175.75 o 
  -7   8   2      176.69      354.54    141.92 o 
  -6   8   2     1313.10      980.03    187.06 o 
  -5   8   2     3973.18     3872.34    133.53 o 
  -4   8   2     4816.97     5223.69    172.56 o 
  -3   8   2     3261.85     3232.85    130.65 o 
  -2   8   2     1910.20     1866.72    141.02 o 
  -1   8   2     2574.16     1793.83    145.98 o 
   0   8   2    16625.99    11905.08    411.96 o 
   1   8   2     5379.23     4556.33    218.39 o 
   2   8   2     3776.63     3527.80    189.72 o 
   3   8   2      513.49      641.26    123.49 o 
   4   8   2       55.78       75.94    126.65 o 
   5   8   2      549.40      637.79    202.12 o 
   6   8   2       21.23      486.21    195.17 o 
   7   8   2        3.50        0.00    138.77 o 
  -7   9   2      571.56      936.35    272.29 o 
  -6   9   2      921.99      931.00    145.01 o 
  -5   9   2      881.14      777.88    141.24 o 
  -4   9   2     4002.91     3990.35    325.02 o 
  -3   9   2       47.04        0.00    115.03 o 
  -2   9   2      760.78      688.25    125.01 o 
  -1   9   2       79.39        0.00    116.75 o 
   0   9   2     4103.18     3096.19    125.49 o 
   1   9   2     3379.32     2883.21    307.20 o 
   2   9   2     1896.75     1698.56    181.40 o 
   3   9   2      883.89      936.77    159.63 o 
   4   9   2      528.64      560.40    120.12 o 
   5   9   2     5741.58     6162.02    282.17 o 
   6   9   2       78.55       31.04    170.53 o 
   7   9   2      382.80      570.24    168.81 o 
  -7  10   2     1357.92     1071.92    148.63 o 
  -6  10   2      151.85      278.96    139.08 o 
  -5  10   2      105.66      186.10    123.33 o 
  -4  10   2     3532.62     3509.13    350.03 o 
  -3  10   2       63.56       56.41    149.70 o 
  -2  10   2      696.65      753.49    162.00 o 
  -1  10   2     1125.04     1047.58    155.34 o 
   0  10   2      749.31      993.81    145.29 o 
   1  10   2     2377.89     1838.69    229.67 o 
   2  10   2     1433.24     1438.66    165.68 o 
   3  10   2     7848.35     7977.77    592.82 o 
   4  10   2      190.53      212.15    165.12 o 
   5  10   2      250.81      432.25    139.97 o 
   6  10   2      203.93      132.19    168.55 o 
  -6  11   2       99.41      113.83    161.66 o 
  -5  11   2     3202.96     3363.17    202.70 o 
  -4  11   2      507.26      601.76    118.06 o 
  -3  11   2     1416.52     1356.44    243.24 o 
  -2  11   2      817.13      557.53    219.69 o 
  -1  11   2      438.08      348.96    152.22 o 
   0  11   2        9.26      114.18    127.90 o 
   1  11   2     1690.11     2058.32    176.83 o 
   2  11   2      210.97      296.05    235.50 o 
   3  11   2       11.50      369.50    226.78 o 
   4  11   2     1251.91     1328.63    142.24 o 
   5  11   2     1898.24     1795.54    200.02 o 
   6  11   2      967.89     1101.72    150.91 o 
  -6  12   2      282.92      308.43    175.96 o 
  -5  12   2      187.43       57.25    144.50 o 
  -4  12   2       76.02      332.09    145.75 o 
  -3  12   2       21.61      142.16    246.82 o 
  -2  12   2      757.51      769.32    167.77 o 
  -1  12   2     1812.56     1788.57    143.83 o 
   0  12   2      750.21      865.58    161.92 o 
   1  12   2     1342.46     1654.34    171.57 o 
   2  12   2      116.42      410.50    134.20 o 
   3  12   2     4599.56     5210.41    287.94 o 
   4  12   2       19.62       47.55    132.77 o 
   5  12   2      121.67      468.24    155.40 o 
  -5  13   2      416.53      435.94    174.35 o 
  -4  13   2      165.73      204.22    118.08 o 
  -3  13   2     2211.30     2311.81    256.64 o 
  -2  13   2       15.38        0.00    182.11 o 
  -1  13   2     2338.91     2315.44    175.38 o 
   0  13   2      563.14      842.28    168.64 o 
   1  13   2      564.98      774.45    236.22 o 
   2  13   2       58.07      205.24    171.65 o 
   3  13   2      876.42     1217.54    291.69 o 
   4  13   2        5.77      303.96    291.96 o 
   5  13   2       14.89        0.00    179.75 o 
  -4  14   2      668.74      694.70    182.14 o 
  -3  14   2       19.32      127.69    197.20 o 
  -2  14   2      511.59      473.78    195.48 o 
  -1  14   2     2538.91     2703.91    198.45 o 
   0  14   2      265.48      458.84    185.69 o 
   1  14   2     1349.46     1610.37    224.46 o 
   2  14   2      634.50      603.06    193.67 o 
   3  14   2      298.41      230.37    365.63 o 
   4  14   2       13.14       26.84    226.98 o 
  -2  15   2      457.66      754.76    257.19 o 
  -1  15   2       72.56      238.23    186.39 o 
   0  15   2      432.98      743.54    195.84 o 
   1  15   2     1115.93     1391.82    360.31 o 
   2  15   2        5.74        0.00    527.53 o 
  -9   0   3     2300.80     1690.72    226.74 o 
  -7   0   3      825.29      932.57    195.07 o 
  -5   0   3     2094.78     2311.71    170.15 o 
  -3   0   3     3160.39     4603.79    157.75 o 
  -1   0   3    19368.79    22429.69   1143.94 o 
   1   0   3    41008.18    49159.53    555.56 o 
   3   0   3    42921.09    48496.55    820.99 o 
   5   0   3       14.93       58.73    199.13 o 
   7   0   3    17403.56    15432.40    407.29 o 
  -9   1   3     2047.37     1709.02    123.71 o 
  -8   1   3       79.37      299.06    184.93 o 
  -7   1   3     6017.76     5576.97    183.20 o 
  -6   1   3     1417.23     1598.46    111.47 o 
  -5   1   3    10635.06    11574.50    267.23 o 
  -4   1   3    17250.65    21403.63    282.10 o 
  -3   1   3     4170.62     5574.53    108.86 o 
  -2   1   3    52120.17    63737.06    629.49 o 
  -1   1   3       35.98        8.72    109.55 o 
   0   1   3     1905.11     1062.29    222.96 o 
   1   1   3      862.07      688.44    667.61 o 
   2   1   3    12635.07    16057.33    217.75 o 
   3   1   3      943.62     1236.84     94.76 o 
   4   1   3      404.17      481.64     81.82 o 
   5   1   3     5263.61     5303.34    171.92 o 
   6   1   3      223.89      314.00    111.24 o 
   7   1   3       88.28      145.39    103.62 o 
   8   1   3       33.63        0.00    127.21 o 
  -9   2   3      695.05      704.82    128.10 o 
  -8   2   3        7.84       62.28    121.95 o 
  -7   2   3      223.30      202.31    117.55 o 
  -6   2   3     1136.97     1296.68    141.14 o 
  -5   2   3     6021.68     6903.08    113.67 o 
  -4   2   3    20672.55    24673.54    398.03 o 
  -3   2   3     1211.25     1510.10     95.78 o 
  -2   2   3       54.14      102.55     85.03 o 
  -1   2   3    29004.91    29986.83   2470.76 o 
   0   2   3    28037.19    14376.96   2875.21 o 
   1   2   3      365.34      253.54    143.77 o 
   2   2   3    21904.87    25076.55    331.88 o 
   3   2   3    10487.59    13107.47    176.13 o 
   4   2   3     2046.00     2226.13     99.58 o 
   5   2   3       29.44       86.00    120.52 o 
   6   2   3      487.36      512.49    127.56 o 
   7   2   3     2992.30     2757.13    132.83 o 
   8   2   3     4575.10     3685.63    152.00 o 
  -9   3   3        8.22        0.00    121.68 o 
  -8   3   3      795.32      892.83    234.26 o 
  -7   3   3     1105.22     1165.15     98.00 o 
  -6   3   3      228.11      347.65     95.36 o 
  -5   3   3     3863.01     4002.16    142.18 o 
  -4   3   3     7169.84     8257.06    148.36 o 
  -3   3   3    27112.38    30726.69    468.86 o 
  -2   3   3     4827.66     5695.04    170.06 o 
  -1   3   3      278.51      289.79    112.79 o 
   0   3   3     6678.77     3854.36    376.51 o 
   1   3   3    31808.80    32883.18  18144.08 o 
   2   3   3     3225.42     3969.75    157.36 o 
   3   3   3     2471.75     2651.35    129.29 o 
   4   3   3      335.21      511.19    116.10 o 
   5   3   3     1087.03     1243.62    110.53 o 
   6   3   3      256.12      289.68    110.13 o 
   7   3   3      703.76      994.76    467.91 o 
   8   3   3     1374.80     1150.91    164.57 o 
  -9   4   3      312.10      128.17    169.96 o 
  -8   4   3     1207.17      942.13    132.49 o 
  -7   4   3       18.97      150.03    128.95 o 
  -6   4   3      762.12      809.43     84.06 o 
  -5   4   3    12473.16    13048.58    115.19 o 
  -4   4   3     5215.15     6010.52    151.38 o 
  -3   4   3      422.96      423.40    106.26 o 
  -2   4   3     1192.48     1299.47    122.06 o 
  -1   4   3    15141.73    12752.78    313.03 o 
   0   4   3     1778.05     1091.57    138.89 o 
   1   4   3    16807.83    14126.30   7922.97 o 
   2   4   3      289.60      372.09    144.44 o 
   3   4   3      620.33      967.82    120.47 o 
   4   4   3       37.06        0.00     99.57 o 
   5   4   3      359.72      435.02    123.22 o 
   6   4   3       88.10      170.81    130.44 o 
   7   4   3        0.88      174.26    127.14 o 
   8   4   3      789.51      811.78    254.30 o 
  -8   5   3      550.59      489.61    150.29 o 
  -7   5   3      367.91      509.23    125.59 o 
  -6   5   3     4235.57     4394.19    136.92 o 
  -5   5   3     5873.14     6169.79    118.42 o 
  -4   5   3       86.81      239.38    151.21 o 
  -3   5   3    19862.11    22323.71    820.57 o 
  -2   5   3        9.74      148.04    118.88 o 
  -1   5   3      303.22      182.46    111.40 o 
   0   5   3      612.77      281.44    112.35 o 
   1   5   3    15794.17    13185.92   1092.43 o 
   2   5   3      343.82      211.43    143.67 o 
   3   5   3      560.70      766.84    145.68 o 
   4   5   3     4955.79     5399.25    220.56 o 
   5   5   3     5032.49     5302.20    154.94 o 
   6   5   3     4982.82     4664.64    116.85 o 
   7   5   3       32.19       34.30    131.51 o 
   8   5   3      195.55        0.00    270.24 o 
  -8   6   3     1228.55     1229.93    144.06 o 
  -7   6   3      940.20      878.02    138.01 o 
  -6   6   3       38.78      142.38    132.30 o 
  -5   6   3     2714.18     2453.61    114.59 o 
  -4   6   3      218.92      322.29    104.31 o 
  -3   6   3     3609.03     4089.47    110.54 o 
  -2   6   3     2360.67     2169.61    124.77 o 
  -1   6   3      223.20      239.00    102.23 o 
   0   6   3     4803.06     3628.89    158.35 o 
   1   6   3      167.73      241.06    138.67 o 
   2   6   3    38951.68    39575.25   1332.13 o 
   3   6   3      140.36      229.12    140.03 o 
   4   6   3     7427.82     8060.18    137.55 o 
   5   6   3       32.55      256.65    128.42 o 
   6   6   3     2428.28     2656.28    137.87 o 
   7   6   3      151.04      213.15    147.84 o 
   8   6   3     3798.82     3368.91    159.63 o 
  -8   7   3        8.87        0.00    177.20 o 
  -7   7   3     1202.79     1324.76    203.69 o 
  -6   7   3     4754.91     4893.33    272.39 o 
  -5   7   3     1245.44     1159.62    135.50 o 
  -4   7   3     2456.79     2738.48    180.18 o 
  -3   7   3      150.30      166.17    114.23 o 
  -2   7   3        8.57      148.60    112.01 o 
  -1   7   3     2018.19     1270.32    150.55 o 
   0   7   3     1187.37     1019.78    145.91 o 
   1   7   3     1941.98     1732.19    210.14 o 
   2   7   3      579.59      558.81    144.87 o 
   3   7   3     1177.95     1461.06    155.49 o 
   4   7   3     4211.36     4059.73    187.70 o 
   5   7   3     6500.45     6456.81    168.22 o 
   6   7   3      281.86      279.08    174.03 o 
   7   7   3       17.26       68.25    166.37 o 
  -8   8   3       25.27      176.26    230.28 o 
  -7   8   3      709.30      748.12    182.17 o 
  -6   8   3     1491.08     1710.37    129.59 o 
  -5   8   3        1.84       17.65    101.63 o 
  -4   8   3       34.18      109.14    100.46 o 
  -3   8   3      687.73      696.86    117.75 o 
  -2   8   3    10660.11     8528.77    185.93 o 
  -1   8   3      190.97       57.48    182.73 o 
   0   8   3     1934.98     1462.16    116.43 o 
   1   8   3     6202.42     5660.55    224.12 o 
   2   8   3     7627.45     7794.53    865.52 o 
   3   8   3     9722.74     9699.36    473.84 o 
   4   8   3     3567.48     4077.01    160.16 o 
   5   8   3        9.86       13.94    132.11 o 
   6   8   3     2240.47     2168.34    129.06 o 
   7   8   3     3580.55     2888.20    304.66 o 
  -7   9   3     1427.08     1324.79    144.91 o 
  -6   9   3      272.90      569.42    151.60 o 
  -5   9   3     5167.58     5019.38    119.47 o 
  -4   9   3     3005.44     2928.61    232.05 o 
  -3   9   3     2092.42     1926.58    130.69 o 
  -2   9   3     4950.66     4197.19    119.25 o 
  -1   9   3       28.35       21.12    135.87 o 
   0   9   3       90.38      198.48    231.38 o 
   1   9   3      760.57      552.08    149.23 o 
   2   9   3     1700.02     2043.67    323.32 o 
   3   9   3      731.91      898.48    152.45 o 
   4   9   3      116.75      131.67    116.33 o 
   5   9   3      106.32      259.07    137.74 o 
   6   9   3       61.60      103.70    209.42 o 
   7   9   3      128.23       93.47    166.24 o 
  -7  10   3       37.90       69.54    180.04 o 
  -6  10   3     3649.82     3625.04    315.29 o 
  -5  10   3       52.32        0.00    143.50 o 
  -4  10   3     1961.90     2080.59    136.03 o 
  -3  10   3     1151.99     1346.47    125.44 o 
  -2  10   3      849.60      521.87    160.30 o 
  -1  10   3       59.32       36.88    146.66 o 
   0  10   3     5375.36     4726.96    222.89 o 
   1  10   3     1447.39     1191.62    146.78 o 
   2  10   3      749.15      818.74    221.94 o 
   3  10   3     1919.90     1952.95    162.33 o 
   4  10   3        3.62        0.00    118.25 o 
   5  10   3      246.76      549.44    152.14 o 
   6  10   3      106.08      158.96    137.92 o 
  -6  11   3       14.39       41.99    160.58 o 
  -5  11   3        1.22      202.86    152.92 o 
  -4  11   3     6520.60     7215.80    156.19 o 
  -3  11   3     1452.35     1450.18    169.40 o 
  -2  11   3     3478.35     3072.60    218.53 o 
  -1  11   3     1859.17     1805.30    245.60 o 
   0  11   3     1183.91     1373.07    221.56 o 
   1  11   3      841.69      883.75    153.38 o 
   2  11   3     3857.75     3996.82    238.37 o 
   3  11   3       23.16        0.00    166.87 o 
   4  11   3      749.49      767.48    182.49 o 
   5  11   3      450.68      457.99    158.26 o 
   6  11   3      447.31      377.63    206.68 o 
  -6  12   3      130.02      103.27    170.19 o 
  -5  12   3     1271.45     1582.48    158.81 o 
  -4  12   3     3780.73     3758.16    256.74 o 
  -3  12   3      233.02      304.98    248.46 o 
  -2  12   3      233.01      328.92    180.21 o 
  -1  12   3     1300.14     1351.60    224.63 o 
   0  12   3     2395.83     2197.30    171.45 o 
   1  12   3     1024.34     1166.80    169.82 o 
   2  12   3        4.17      128.62    190.03 o 
   3  12   3      482.43      685.92    266.19 o 
   4  12   3       70.88       52.00    209.36 o 
   5  12   3       50.24       96.94    166.67 o 
  -5  13   3       10.35      201.05    153.00 o 
  -4  13   3        7.90        0.66    196.41 o 
  -3  13   3      742.13     1271.41    249.41 o 
  -2  13   3        7.70        0.00    340.91 o 
  -1  13   3       76.75      117.00    176.10 o 
   0  13   3     3700.06     4305.47    184.04 o 
   1  13   3      396.36      434.59    183.15 o 
   2  13   3     1021.74     1308.74    203.36 o 
   3  13   3      140.71      307.30    253.64 o 
   4  13   3     3483.29     4159.50    289.16 o 
  -4  14   3      141.36      332.50    181.08 o 
  -3  14   3      869.54      881.95    193.89 o 
  -2  14   3       31.86        0.00    196.50 o 
  -1  14   3      410.76      791.27    196.82 o 
   0  14   3       66.77      182.34    160.89 o 
   1  14   3       21.24      135.22    245.19 o 
   2  14   3     2042.96     2512.82    187.23 o 
   3  14   3     1016.37      623.17    250.13 o 
  -2  15   3       98.99      430.76    244.95 o 
  -1  15   3      816.55     1064.02    165.99 o 
   0  15   3      244.56      472.42    247.16 o 
   1  15   3      109.49        0.00    203.62 o 
   2  15   3        5.60       85.15    214.09 o 
  -8   0   4      225.50      360.06    177.97 o 
  -6   0   4     6356.41     6326.98    145.81 o 
  -4   0   4     7125.30     7900.19    175.88 o 
  -2   0   4    18553.28    23143.87    647.91 o 
   0   0   4     8738.42     5268.64    332.26 o 
   2   0   4     4805.04     6117.08    170.29 o 
   4   0   4    25012.17    29115.79   1405.56 o 
   6   0   4     3413.65     3594.94    261.86 o 
   8   0   4     3374.65     3134.25    388.37 o 
  -9   1   4     1430.72     1059.03    126.10 o 
  -8   1   4     4355.73     3654.52    125.28 o 
  -7   1   4       41.11        0.00    110.48 o 
  -6   1   4      152.20      203.26     88.91 o 
  -5   1   4     6946.94     7355.99    188.98 o 
  -4   1   4    52860.58    60769.90    952.63 o 
  -3   1   4    12690.14    15394.45    140.67 o 
  -2   1   4    44687.01    55831.71   1286.86 o 
  -1   1   4     1386.86     1543.70    104.95 o 
   0   1   4    14282.63     7585.77    284.19 o 
   1   1   4       21.02       91.33    139.20 o 
   2   1   4     7936.27     9169.67    169.47 o 
   3   1   4     4838.44     5774.87    114.23 o 
   4   1   4      614.18      671.96    120.33 o 
   5   1   4     1213.69     1363.86    108.39 o 
   6   1   4       24.49      124.60     97.73 o 
   7   1   4      148.29      313.36    126.24 o 
   8   1   4     1265.07     1159.69    188.01 o 
  -9   2   4     1002.50      869.51    126.96 o 
  -8   2   4      891.01      737.54    113.17 o 
  -7   2   4      923.23      908.68    102.29 o 
  -6   2   4     2512.32     2658.99    104.51 o 
  -5   2   4      366.44      492.82    102.11 o 
  -4   2   4    17325.67    20377.84    303.07 o 
  -3   2   4     2750.24     3062.63    112.32 o 
  -2   2   4     2877.26     3492.22    112.75 o 
  -1   2   4      169.17      219.34     96.78 o 
   0   2   4     7808.35     4092.41    225.48 o 
   1   2   4    19950.49    24244.34    314.15 o 
   2   2   4     6147.92     7320.53    155.95 o 
   3   2   4    26803.63    30500.06    285.73 o 
   4   2   4     1046.16     1236.89    118.54 o 
   5   2   4      848.81      821.63    120.61 o 
   6   2   4     1410.28     1466.36    107.13 o 
   7   2   4     2611.03     2368.47    130.64 o 
   8   2   4        3.37        0.00    158.87 o 
  -9   3   4     1677.73     1554.69    186.18 o 
  -8   3   4       31.89      106.06     98.08 o 
  -7   3   4      443.43      469.77    105.09 o 
  -6   3   4     5228.27     4893.91    126.29 o 
  -5   3   4     9245.01    10997.71    140.39 o 
  -4   3   4     3720.46     4265.97    132.16 o 
  -3   3   4     8423.36    10113.74    315.70 o 
  -2   3   4      141.60      122.53     87.14 o 
  -1   3   4      929.24     1134.21    142.48 o 
   0   3   4    19430.65    11617.14   2492.94 o 
   1   3   4     2759.05     3004.85    224.59 o 
   2   3   4      276.13      310.25    137.96 o 
   3   3   4     8199.21     8581.39    216.38 o 
   4   3   4    13424.93    15475.78    152.24 o 
   5   3   4      312.36      492.36    130.19 o 
   6   3   4     2356.54     2035.46    111.26 o 
   7   3   4      215.32      144.63    130.24 o 
   8   3   4     1867.23     1595.49    167.27 o 
  -9   4   4      280.40      273.00    155.86 o 
  -8   4   4     1828.17     1489.86    119.34 o 
  -7   4   4      330.14      295.59    105.60 o 
  -6   4   4       54.19      186.55     91.01 o 
  -5   4   4     1923.30     2257.13    189.07 o 
  -4   4   4       35.57       77.27     93.29 o 
  -3   4   4      163.71       43.10     94.72 o 
  -2   4   4     9393.50     9392.97    615.55 o 
  -1   4   4    14226.08    11902.61    181.26 o 
   0   4   4     3253.10     2088.63    271.47 o 
   1   4   4       67.12      188.87    161.92 o 
   2   4   4    37963.29    44946.04    932.74 o 
   3   4   4     2576.50     3094.35    122.60 o 
   4   4   4     9391.27     9837.15    198.21 o 
   5   4   4       54.69      112.03    111.87 o 
   6   4   4     5754.92     5742.41    163.05 o 
   7   4   4      181.25      162.35    137.94 o 
   8   4   4     6541.55     5604.71    393.61 o 
  -8   5   4       27.73      106.80    134.07 o 
  -7   5   4      219.24       86.74    125.25 o 
  -6   5   4     5818.73     6328.46    335.57 o 
  -5   5   4     2174.83     2471.95    128.17 o 
  -4   5   4     3203.13     3519.80    171.62 o 
  -3   5   4    16289.14    17403.59    498.73 o 
  -2   5   4      473.77      449.17    107.40 o 
  -1   5   4      503.41      569.77    112.91 o 
   0   5   4      623.54      461.36    148.56 o 
   1   5   4     8904.82     8954.25   5111.13 o 
   2   5   4     6516.86     7705.80    420.45 o 
   3   5   4     2713.90     3187.20    160.47 o 
   4   5   4     4971.93     5421.63    135.32 o 
   5   5   4      205.58      341.82    115.60 o 
   6   5   4      660.16      713.43    138.87 o 
   7   5   4     1470.67     1680.42    285.33 o 
   8   5   4      473.78      565.04    169.29 o 
  -8   6   4      144.27      279.46    164.86 o 
  -7   6   4      504.70      438.08    128.26 o 
  -6   6   4     3003.65     2935.77    112.49 o 
  -5   6   4     3002.38     3535.75    260.18 o 
  -4   6   4      588.52      703.86    103.32 o 
  -3   6   4       55.72       57.77    102.29 o 
  -2   6   4     7966.43     8014.94    527.37 o 
  -1   6   4     8962.59     6822.80    233.59 o 
   0   6   4     2089.43     1215.24    172.06 o 
   1   6   4     4316.51     3818.00    567.59 o 
   2   6   4     1687.71     1643.19    149.99 o 
   3   6   4     1082.08     1074.63    154.71 o 
   4   6   4     2325.96     2295.68    132.37 o 
   5   6   4      764.64      787.22    116.68 o 
   6   6   4      282.76      244.14    123.63 o 
   7   6   4      365.98      354.49    147.76 o 
   8   6   4     1824.25     1591.59    204.45 o 
  -8   7   4       15.49      194.89    176.86 o 
  -7   7   4     1915.20     1884.02    151.67 o 
  -6   7   4       11.57      117.29    137.04 o 
  -5   7   4     4918.29     5322.11    267.08 o 
  -4   7   4     5196.51     5152.90    122.64 o 
  -3   7   4    18945.41    19068.10   1200.91 o 
  -2   7   4      771.14      359.50    116.49 o 
  -1   7   4        4.87      162.07    198.75 o 
   0   7   4     1725.85     1410.16    144.95 o 
   1   7   4    16297.58    14746.75    285.69 o 
   2   7   4     1075.06     1051.09    244.27 o 
   3   7   4     1815.93     1820.35    160.64 o 
   4   7   4        1.23      103.04    126.54 o 
   5   7   4      990.11      997.21    134.76 o 
   6   7   4      633.60      707.31    145.16 o 
   7   7   4       88.39      113.69    158.66 o 
  -8   8   4      166.72      508.29    179.33 o 
  -7   8   4     1213.05     1148.60    157.07 o 
  -6   8   4      975.01      962.00    367.30 o 
  -5   8   4     1173.75     1018.97    131.81 o 
  -4   8   4     1163.95     1497.81    219.23 o 
  -3   8   4      310.69      268.38    104.96 o 
  -2   8   4     1447.34     1354.86    121.12 o 
  -1   8   4       31.69       25.92    140.73 o 
   0   8   4     2123.60     1694.96    161.49 o 
   1   8   4       78.99      141.41    214.44 o 
   2   8   4      380.65      295.63    147.30 o 
   3   8   4      195.13      248.84    217.20 o 
   4   8   4      760.78      736.61    128.25 o 
   5   8   4      795.30      780.21    141.71 o 
   6   8   4      360.39      382.45    144.58 o 
   7   8   4       71.38      217.03    158.27 o 
  -7   9   4     1929.92     1822.14    253.72 o 
  -6   9   4        8.80      172.55    150.04 o 
  -5   9   4      143.93      106.48    110.13 o 
  -4   9   4     7817.41     7582.20    342.40 o 
  -3   9   4        5.21       92.41    109.85 o 
  -2   9   4     6646.41     6033.84    138.72 o 
  -1   9   4     3619.50     2958.32    150.84 o 
   0   9   4     3877.98     3028.40    148.38 o 
   1   9   4     3488.36     3008.92    129.74 o 
   2   9   4     4420.37     4136.35    412.20 o 
   3   9   4     1053.96     1069.54    159.25 o 
   4   9   4       40.20        0.00    139.34 o 
   5   9   4     4942.83     4684.05    481.88 o 
   6   9   4      145.57      164.26    136.69 o 
   7   9   4      163.45      229.98    166.36 o 
  -7  10   4      244.24      240.92    126.91 o 
  -6  10   4      188.31       86.73    175.58 o 
  -5  10   4      197.90      421.35    141.21 o 
  -4  10   4      475.75      485.31    116.51 o 
  -3  10   4      171.34      357.75    124.72 o 
  -2  10   4        8.12        0.00    156.21 o 
  -1  10   4       44.88        0.00    144.78 o 
   0  10   4      119.91      155.70    148.51 o 
   1  10   4     5218.92     4877.47    355.34 o 
   2  10   4       23.60      109.57    228.48 o 
   3  10   4     7748.58     7698.97    718.65 o 
   4  10   4      870.30      749.30    175.29 o 
   5  10   4        2.36       48.66    131.97 o 
   6  10   4       93.44      308.10    158.72 o 
  -6  11   4       15.72      105.68    154.00 o 
  -5  11   4     1368.19     1518.66    156.51 o 
  -4  11   4      254.01      116.62    138.84 o 
  -3  11   4       92.79       27.42    115.88 o 
  -2  11   4      865.00      831.83    226.91 o 
  -1  11   4      176.96      451.37    148.50 o 
   0  11   4     5140.15     5166.75    170.61 o 
   1  11   4       12.77        0.00    128.46 o 
   2  11   4        0.77        0.00    220.57 o 
   3  11   4     1280.36     1462.03    177.40 o 
   4  11   4     1181.74      979.34    192.01 o 
   5  11   4     2050.97     1732.79    152.34 o 
   6  11   4      551.38      658.43    168.47 o 
  -6  12   4      197.76      405.58    159.22 o 
  -5  12   4     1014.91     1325.05    251.86 o 
  -4  12   4       46.71       26.05    133.73 o 
  -3  12   4     1107.49     1284.06    185.39 o 
  -2  12   4       68.51      273.19    138.49 o 
  -1  12   4     6331.31     6215.49    250.10 o 
   0  12   4     1361.65     1384.15    146.46 o 
   1  12   4       12.91        5.05    173.83 o 
   2  12   4     3152.80     3306.48    205.67 o 
   3  12   4     3076.06     3809.52    259.57 o 
   4  12   4      131.97        0.00    197.27 o 
   5  12   4        5.73      336.46    177.00 o 
  -5  13   4      178.29      151.73    151.40 o 
  -4  13   4     1537.73     1645.35    208.40 o 
  -3  13   4     1594.45     2051.17    279.72 o 
  -2  13   4      420.07      549.64    166.37 o 
  -1  13   4       89.84        0.00    245.53 o 
   0  13   4        7.68        0.00    146.33 o 
   1  13   4       57.85      204.94    199.20 o 
   2  13   4      483.45      651.06    184.57 o 
   3  13   4      126.38      155.32    283.44 o 
   4  13   4      361.95      740.19    306.69 o 
  -4  14   4       11.07      296.92    195.47 o 
  -3  14   4      247.81      216.04    146.29 o 
  -2  14   4      275.37      481.83    203.17 o 
  -1  14   4     2758.58     3222.87    197.03 o 
   0  14   4      101.21      284.02    183.43 o 
   1  14   4      223.13      223.78    210.72 o 
   2  14   4      486.97      494.87    174.65 o 
   3  14   4      171.15      220.08    208.43 o 
  -2  15   4        6.38        0.00    220.20 o 
  -1  15   4        0.32       40.91    216.77 o 
   0  15   4      562.02      772.80    191.75 o 
   1  15   4     2167.44     2977.46    227.26 o 
   2  15   4      699.29      949.49    212.25 o 
  -9   0   5     5861.99     5021.00    528.42 o 
  -7   0   5       27.31       90.83    181.06 o 
  -5   0   5      997.26     1019.78    120.03 o 
  -3   0   5     2928.89     3450.04    285.45 o 
  -1   0   5    15689.75    16718.34   1544.07 o 
   1   0   5    26394.41     7194.12    251.32 o 
   3   0   5    34613.66    42192.86    363.62 o 
   5   0   5      344.57      451.06    148.40 o 
   7   0   5     3070.48     3222.61    290.60 o 
  -9   1   5      456.64      554.82    148.46 o 
  -8   1   5     1518.81     1449.81    185.63 o 
  -7   1   5      705.07      665.14     94.17 o 
  -6   1   5      494.06      615.03     98.62 o 
  -5   1   5     1571.54     1913.38     93.63 o 
  -4   1   5     2310.57     2320.30    112.05 o 
  -3   1   5     4784.20     5771.12    111.95 o 
  -2   1   5    10759.12    12684.65    243.86 o 
  -1   1   5    20955.24    22633.69   1531.20 o 
   0   1   5        0.97        8.11    155.80 o 
   1   1   5     3905.39     4979.95    256.98 o 
   2   1   5    10044.13    11905.09    233.75 o 
   3   1   5    20869.47    25306.59    286.75 o 
   4   1   5     4912.89     5871.30    234.12 o 
   5   1   5     8830.32     9752.48    365.05 o 
   6   1   5       51.19      173.41    116.04 o 
   7   1   5     1435.51     1505.70    147.76 o 
   8   1   5        7.99      130.71    194.93 o 
  -9   2   5     1152.51     1086.55    128.71 o 
  -8   2   5     2716.39     2599.04    173.04 o 
  -7   2   5      711.81      539.64     93.35 o 
  -6   2   5      131.16       88.87     87.80 o 
  -5   2   5     3808.91     4575.96    116.29 o 
  -4   2   5     2312.31     3045.41    123.43 o 
  -3   2   5      948.12     1144.37     91.65 o 
  -2   2   5        7.77       24.39     80.36 o 
  -1   2   5    10687.24    10540.75   1100.28 o 
   0   2   5     1053.81      568.92    186.48 o 
   1   2   5     5180.71     6494.96    220.43 o 
   2   2   5     6801.79     8035.37    179.34 o 
   3   2   5    10303.22    11535.98    146.70 o 
   4   2   5     5202.83     6040.72    134.04 o 
   5   2   5     1360.91     1763.31    158.34 o 
   6   2   5     1046.48      872.93    133.98 o 
   7   2   5     1746.02     1797.49    195.72 o 
   8   2   5     1398.03     1573.77    167.23 o 
  -9   3   5     1523.76     1171.17    148.31 o 
  -8   3   5     2015.01     2090.48    219.94 o 
  -7   3   5     2214.37     2285.69    125.63 o 
  -6   3   5     4253.89     4479.39    118.84 o 
  -5   3   5     3742.17     4211.49    148.34 o 
  -4   3   5    25403.95    30776.55    523.91 o 
  -3   3   5    20745.84    23711.87    651.08 o 
  -2   3   5     8950.09    10104.81    649.72 o 
  -1   3   5       44.74        0.00    118.02 o 
   0   3   5     2652.27     1746.42    597.18 o 
   1   3   5     6117.35     6833.40    421.03 o 
   2   3   5     9315.90     9309.47   5283.43 o 
   3   3   5      547.36      696.18    100.97 o 
   4   3   5     1470.91     1708.18    123.19 o 
   5   3   5       62.14       96.61    101.60 o 
   6   3   5        3.67       77.06    132.46 o 
   7   3   5     1303.45     1173.24    135.20 o 
   8   3   5       24.76        0.00    223.05 o 
  -9   4   5        6.46       63.53    144.91 o 
  -8   4   5       96.63      139.24    132.78 o 
  -7   4   5      848.59      788.45    100.42 o 
  -6   4   5      299.46      386.50     98.81 o 
  -5   4   5     4722.21     4844.91    122.97 o 
  -4   4   5       53.75       99.49     93.02 o 
  -3   4   5        9.09        0.00    118.39 o 
  -2   4   5      456.51      565.09    103.19 o 
  -1   4   5     1430.67     1054.32    150.46 o 
   0   4   5      512.31      446.74    119.68 o 
   1   4   5       45.16       73.31    143.43 o 
   2   4   5      565.78      332.19    410.19 o 
   3   4   5     3271.34     3752.89    169.33 o 
   4   4   5      629.47      985.27    169.84 o 
   5   4   5     8455.57     8776.35    134.84 o 
   6   4   5      213.71      257.56    131.87 o 
   7   4   5      376.54      620.15    146.87 o 
   8   4   5      762.07      731.20    154.05 o 
  -8   5   5       41.35       83.25    147.34 o 
  -7   5   5     4405.12     4116.63    145.22 o 
  -6   5   5     1429.15     1653.17    132.69 o 
  -5   5   5     4576.35     4969.63    132.53 o 
  -4   5   5      131.48      349.78    111.91 o 
  -3   5   5    38225.80    40665.35   2118.12 o 
  -2   5   5     2915.38     3325.56    253.81 o 
  -1   5   5      432.84      477.05    137.43 o 
   0   5   5     1549.42      922.61    144.85 o 
   1   5   5    13708.85    12412.86   2184.65 o 
   2   5   5      275.92      145.64    134.49 o 
   3   5   5     2138.87     2603.65    167.94 o 
   4   5   5     5167.01     5744.76    134.84 o 
   5   5   5      346.23      397.20    121.50 o 
   6   5   5       74.56      281.08    151.43 o 
   7   5   5      264.55      241.12    132.84 o 
   8   5   5      131.30        0.00    156.64 o 
  -8   6   5      876.33      775.67    161.22 o 
  -7   6   5       19.15       11.62    125.52 o 
  -6   6   5       78.95      118.08    135.26 o 
  -5   6   5      278.75      132.67    128.83 o 
  -4   6   5       68.20       66.73    116.68 o 
  -3   6   5      379.42      338.59    101.01 o 
  -2   6   5     2872.29     2895.12    167.97 o 
  -1   6   5     2772.97     2030.22    204.75 o 
   0   6   5       98.37       39.91    138.01 o 
   1   6   5     4137.60     4021.64    228.07 o 
   2   6   5    11426.05    11187.26    998.95 o 
   3   6   5       80.88      117.55    147.76 o 
   4   6   5     2335.41     2511.08    114.09 o 
   5   6   5     2602.84     2574.71    227.36 o 
   6   6   5     3640.42     3610.35    131.45 o 
   7   6   5      530.37      572.68    158.81 o 
  -8   7   5      140.70      439.99    135.65 o 
  -7   7   5      737.20      783.21    149.30 o 
  -6   7   5      369.87      294.15    106.07 o 
  -5   7   5      330.63      189.85    109.73 o 
  -4   7   5     2451.24     2624.27    112.50 o 
  -3   7   5       66.92       77.03    100.70 o 
  -2   7   5     2783.98     2253.15    110.78 o 
  -1   7   5     4707.76     2782.68    156.48 o 
   0   7   5     1124.51      900.40    127.16 o 
   1   7   5     3168.41     3401.85    243.75 o 
   2   7   5     5260.60     5195.00    513.86 o 
   3   7   5     3069.04     3322.19    267.14 o 
   4   7   5    11860.95    12272.60    246.32 o 
   5   7   5     3079.45     3129.69    139.95 o 
   6   7   5       11.74       89.25    144.11 o 
   7   7   5       47.43        0.00    158.65 o 
  -8   8   5       97.40       98.43    171.06 o 
  -7   8   5      316.33      337.67    133.15 o 
  -6   8   5     3940.56     3889.68    250.49 o 
  -5   8   5      574.24      636.61    105.31 o 
  -4   8   5     3049.61     3175.02    143.32 o 
  -3   8   5        6.83       24.59    106.92 o 
  -2   8   5     4277.30     3121.90    360.82 o 
  -1   8   5      716.46      597.45    144.61 o 
   0   8   5     4064.70     3256.90    359.19 o 
   1   8   5     5742.39     5056.36    600.69 o 
   2   8   5     1833.24     1824.48    229.67 o 
   3   8   5     5841.76     6187.08    656.98 o 
   4   8   5     1070.85     1300.56    134.08 o 
   5   8   5       27.78      165.36    122.54 o 
   6   8   5      835.23      815.42    131.71 o 
   7   8   5      717.37      556.92    169.47 o 
  -7   9   5        8.85      344.53    129.21 o 
  -6   9   5       16.36       27.81    125.70 o 
  -5   9   5      837.68      961.06    136.32 o 
  -4   9   5     5244.68     5248.18    191.24 o 
  -3   9   5      522.28      562.80    124.53 o 
  -2   9   5     2793.76     2195.63    217.23 o 
  -1   9   5     1562.86     1251.27    141.79 o 
   0   9   5     1340.98     1105.84    123.92 o 
   1   9   5      142.26      109.20    148.69 o 
   2   9   5        2.23      161.93    222.00 o 
   3   9   5     6880.44     7115.38    286.78 o 
   4   9   5      280.09      379.58    120.39 o 
   5   9   5      824.88     1056.54    150.14 o 
   6   9   5      899.66     1026.19    157.59 o 
  -7  10   5      404.56      394.80    163.57 o 
  -6  10   5     2795.27     2780.74    167.44 o 
  -5  10   5     2217.76     2031.67    127.14 o 
  -4  10   5      107.04        0.00    125.41 o 
  -3  10   5     1008.38     1157.60    114.63 o 
  -2  10   5     8142.19     6580.61    234.21 o 
  -1  10   5     6183.73     5402.08    143.04 o 
   0  10   5     1623.61     1483.34    157.56 o 
   1  10   5      161.08      113.89    121.76 o 
   2  10   5      256.09      235.84    229.44 o 
   3  10   5     1062.28     1213.19    200.15 o 
   4  10   5      641.48      793.97    181.59 o 
   5  10   5        6.35       69.55    148.62 o 
   6  10   5      748.43      710.43    163.89 o 
  -6  11   5       72.11        0.00    155.31 o 
  -5  11   5       82.85       14.31    143.79 o 
  -4  11   5     9424.11     9132.16    714.62 o 
  -3  11   5      198.27      224.08    132.32 o 
  -2  11   5     2014.33     1828.00    262.91 o 
  -1  11   5       12.15      122.16    127.05 o 
   0  11   5     4113.01     4072.52    168.96 o 
   1  11   5       15.24      113.70    158.86 o 
   2  11   5     3394.15     3480.16    366.28 o 
   3  11   5       19.09      361.23    259.16 o 
   4  11   5       32.05      110.42    191.36 o 
   5  11   5      922.02     1165.53    162.78 o 
  -6  12   5       22.66       56.11    153.81 o 
  -5  12   5       49.83      363.48    144.32 o 
  -4  12   5       48.08      118.12    148.62 o 
  -3  12   5       30.93       13.13    177.01 o 
  -2  12   5      123.74      376.27    176.21 o 
  -1  12   5      861.45     1000.92    163.82 o 
   0  12   5      371.65      573.04    168.13 o 
   1  12   5     1362.01     1541.19    178.07 o 
   2  12   5      952.65      958.54    173.69 o 
   3  12   5      884.55     1232.07    271.85 o 
   4  12   5      139.76       26.33    196.78 o 
   5  12   5       25.46      273.14    166.83 o 
  -5  13   5      786.14      858.51    208.15 o 
  -4  13   5      724.73      748.30    326.12 o 
  -3  13   5     1936.43     1727.98    249.35 o 
  -2  13   5       75.06      160.36    171.25 o 
  -1  13   5     1046.09      963.84    187.81 o 
   0  13   5     1759.16     2112.85    150.62 o 
   1  13   5      284.19      333.69    148.15 o 
   2  13   5      485.64      512.23    501.15 o 
   3  13   5      972.69     1149.19    207.11 o 
   4  13   5     1104.82     1628.35    319.37 o 
  -4  14   5        1.50       50.53    174.33 o 
  -3  14   5      193.63      307.69    164.88 o 
  -2  14   5      109.18      358.57    195.50 o 
  -1  14   5      671.76      598.35    189.19 o 
   0  14   5      805.99     1097.52    226.50 o 
   1  14   5      156.82      363.19    198.86 o 
   2  14   5     2669.70     3114.67    223.87 o 
   3  14   5      367.63      411.26    206.45 o 
  -2  15   5      265.22      685.48    211.96 o 
  -1  15   5        4.41        0.00    304.71 o 
   0  15   5      791.27     1217.33    224.54 o 
   1  15   5       80.15       92.90    214.00 o 
  -8   0   6     1182.49     1213.96    152.34 o 
  -6   0   6     7282.65     8049.58    218.73 o 
  -4   0   6       77.41      221.87    138.31 o 
  -2   0   6    14565.49    16019.71    192.15 o 
   0   0   6     1290.30      895.17    236.87 o 
   2   0   6     9112.48    10692.05    261.62 o 
   4   0   6     2237.66     2579.84    223.23 o 
   6   0   6     6700.23     6729.73    264.48 o 
   8   0   6     1123.54     1041.43    305.80 o 
  -9   1   6      464.58      215.22    135.77 o 
  -8   1   6     6334.32     6026.32    144.84 o 
  -7   1   6      140.83      175.69    112.06 o 
  -6   1   6      505.12      611.17     96.17 o 
  -5   1   6      673.07      567.38     91.41 o 
  -4   1   6    20949.30    24226.72    385.61 o 
  -3   1   6     6218.96     7531.08    125.15 o 
  -2   1   6    14232.39    16199.97    544.99 o 
  -1   1   6     6259.34     6649.90    421.34 o 
   0   1   6     5905.41     3902.91    708.32 o 
   1   1   6      138.29      226.50    242.87 o 
   2   1   6    10774.94    13790.21    643.03 o 
   3   1   6     7704.15     9000.43    192.83 o 
   4   1   6       34.38       11.15    118.29 o 
   5   1   6     3993.15     4209.52    113.58 o 
   6   1   6     1546.83     1559.13    142.61 o 
   7   1   6        3.52        5.37    126.82 o 
   8   1   6      915.68     1097.70    317.63 o 
  -9   2   6     2216.02     1915.31    137.93 o 
  -8   2   6      270.06      138.15    113.86 o 
  -7   2   6      477.12      574.98    113.97 o 
  -6   2   6      666.86      661.93     99.39 o 
  -5   2   6      985.09     1105.01     95.29 o 
  -4   2   6     2042.28     2377.88     90.11 o 
  -3   2   6       30.51       44.69     85.46 o 
  -2   2   6     5125.96     5672.84    330.58 o 
  -1   2   6      272.52      404.47    106.05 o 
   0   2   6       41.92       77.93    178.09 o 
   1   2   6      350.46      412.58    250.78 o 
   2   2   6     6862.44     6536.16   3857.73 o 
   3   2   6     7638.36     8865.09    349.91 o 
   4   2   6      884.89      875.03    125.96 o 
   5   2   6     1292.08     1380.20    132.23 o 
   6   2   6     5330.12     5142.97    145.31 o 
   7   2   6      102.51        0.00    148.23 o 
   8   2   6      132.26       30.48    239.97 o 
  -9   3   6      646.47      577.90    145.12 o 
  -8   3   6      660.24      584.46    118.44 o 
  -7   3   6      336.74      174.77     92.56 o 
  -6   3   6      972.77      915.92     91.52 o 
  -5   3   6      143.93      127.39     77.87 o 
  -4   3   6      306.61      357.19    104.15 o 
  -3   3   6    11580.74    13212.21    564.91 o 
  -2   3   6     4826.44     4676.39    217.68 o 
  -1   3   6    16654.76    13570.41   1863.84 o 
   0   3   6    15882.64     9694.67    252.89 o 
   1   3   6      368.18      433.24    188.44 o 
   2   3   6     2492.43     3029.82    164.04 o 
   3   3   6    12669.73    13537.58    454.85 o 
   4   3   6    13991.02    14930.64    260.67 o 
   5   3   6     4930.29     5807.29    271.29 o 
   6   3   6      701.68      708.10    125.47 o 
   7   3   6      412.22      695.81    155.22 o 
   8   3   6      979.00     1296.01    244.74 o 
  -9   4   6      672.64      875.29    169.81 o 
  -8   4   6      705.27      680.84    123.00 o 
  -7   4   6      887.50      707.86    100.46 o 
  -6   4   6     3593.94     3633.88    107.35 o 
  -5   4   6     1996.94     2132.44    100.61 o 
  -4   4   6        1.40        0.00     82.92 o 
  -3   4   6      450.14      490.21    118.55 o 
  -2   4   6    10171.92    10263.02    942.02 o 
  -1   4   6     2862.00     2267.73    389.85 o 
   0   4   6      331.52      316.55    125.33 o 
   1   4   6      595.47      750.22    180.20 o 
   2   4   6    18016.55    20034.71    353.77 o 
   3   4   6     1578.93     1707.48    109.77 o 
   4   4   6     3059.20     2972.31    132.32 o 
   5   4   6        7.46      106.72    126.39 o 
   6   4   6      106.77       15.57    139.21 o 
   7   4   6      617.12      777.15    163.64 o 
   8   4   6       83.95      102.81    175.14 o 
  -8   5   6        4.98       20.70    173.17 o 
  -7   5   6     1007.24      816.93    128.51 o 
  -6   5   6       12.58      236.87    111.12 o 
  -5   5   6     3616.95     3744.16    137.99 o 
  -4   5   6      154.60       94.48    166.64 o 
  -3   5   6     7467.91     7880.85    241.93 o 
  -2   5   6    15476.46    15342.34   1261.18 o 
  -1   5   6       41.88       73.60    104.98 o 
   0   5   6    28095.30    20151.08   3681.51 o 
   1   5   6     1071.80      871.18    171.62 o 
   2   5   6     5490.87     6199.05    201.46 o 
   3   5   6       84.41      249.64    170.41 o 
   4   5   6    16018.75    16353.01    367.60 o 
   5   5   6      564.94      577.36    129.24 o 
   6   5   6     1053.37     1157.18    152.31 o 
   7   5   6      438.92      588.75    155.65 o 
  -8   6   6      273.30        0.00    125.24 o 
  -7   6   6     3113.68     3027.90    142.27 o 
  -6   6   6     3054.96     3269.76    107.96 o 
  -5   6   6     1056.12     1216.35    132.77 o 
  -4   6   6     1297.08     1400.89    121.21 o 
  -3   6   6      813.99      935.20    103.44 o 
  -2   6   6     6334.15     6181.85    714.34 o 
  -1   6   6      862.39      619.99    189.55 o 
   0   6   6      716.34      451.84    121.91 o 
   1   6   6      332.74      419.80    208.09 o 
   2   6   6     4291.54     4791.70    453.11 o 
   3   6   6      298.98      311.18    149.95 o 
   4   6   6      491.20      538.76    131.50 o 
   5   6   6     3765.71     4140.86    142.93 o 
   6   6   6      216.22      309.23    155.69 o 
   7   6   6      871.82      639.21    149.88 o 
  -8   7   6      937.56     1024.58    179.42 o 
  -7   7   6     3471.87     2948.34    295.24 o 
  -6   7   6       20.43      503.26    119.09 o 
  -5   7   6     2020.54     1859.79    105.08 o 
  -4   7   6     6160.80     6266.98    331.80 o 
  -3   7   6    16141.55    15049.14   1314.95 o 
  -2   7   6     3107.12     2749.99    298.99 o 
  -1   7   6     1916.99     1122.36    146.66 o 
   0   7   6       81.42      255.92    162.41 o 
   1   7   6     3030.20     3163.90    244.03 o 
   2   7   6      431.45      238.70    360.31 o 
   3   7   6     1690.77     1647.14    169.33 o 
   4   7   6     1088.50     1214.70    133.32 o 
   5   7   6      400.65      389.72    145.20 o 
   6   7   6     1908.00     2108.70    172.75 o 
   7   7   6      445.60      571.44    164.45 o 
  -8   8   6      639.97      720.17    160.51 o 
  -7   8   6      406.43      626.37    133.27 o 
  -6   8   6     2010.78     1954.98    144.94 o 
  -5   8   6      815.96      742.33    126.24 o 
  -4   8   6      234.82      205.73    108.93 o 
  -3   8   6     2093.29     2083.58    210.07 o 
  -2   8   6      491.48      407.08    113.79 o 
  -1   8   6      427.47      271.04    142.29 o 
   0   8   6      687.39      477.49    116.10 o 
   1   8   6     4864.47     3720.82   1225.76 o 
   2   8   6      261.57      199.79    148.97 o 
   3   8   6     1568.62     1469.98    192.51 o 
   4   8   6     3360.38     3015.69    201.57 o 
   5   8   6     3542.64     3813.20    202.78 o 
   6   8   6     1041.04     1227.28    154.72 o 
   7   8   6      483.18      358.81    160.68 o 
  -7   9   6     1495.76     1552.12    249.87 o 
  -6   9   6      269.47      262.13    130.48 o 
  -5   9   6      247.03      280.86    171.82 o 
  -4   9   6     2052.47     2281.55    215.17 o 
  -3   9   6     2020.44     2058.55    112.32 o 
  -2   9   6     7783.16     6470.50    177.14 o 
  -1   9   6     2490.57     2010.98    161.73 o 
   0   9   6      104.17      192.53    152.21 o 
   1   9   6     3247.32     3447.18    393.28 o 
   2   9   6     1292.38     1878.71    257.46 o 
   3   9   6     1557.35     1651.16    237.92 o 
   4   9   6     1492.14     1719.56    255.55 o 
   5   9   6     2197.10     1728.61    289.49 o 
   6   9   6      620.07      564.96    161.07 o 
  -7  10   6       75.09      158.14    173.89 o 
  -6  10   6      140.26      397.07    161.19 o 
  -5  10   6       59.50      107.02    176.02 o 
  -4  10   6       75.90      213.28    105.21 o 
  -3  10   6      882.62     1086.34    126.71 o 
  -2  10   6      277.43      336.07    149.25 o 
  -1  10   6      411.98      188.96    120.94 o 
   0  10   6     1610.27     1422.91    151.71 o 
   1  10   6     4980.73     5085.46    667.55 o 
   2  10   6     1615.98     1824.92    255.89 o 
   3  10   6     2607.19     2729.41    289.10 o 
   4  10   6      558.75      540.38    224.77 o 
   5  10   6      284.58      330.09    157.39 o 
   6  10   6      793.15      936.66    248.16 o 
  -6  11   6      812.98     1107.65    169.12 o 
  -5  11   6        4.42        0.00    133.89 o 
  -4  11   6      243.64      543.22    139.64 o 
  -3  11   6     1425.92     1262.65    389.87 o 
  -2  11   6        7.39        0.00    196.84 o 
  -1  11   6     6312.11     5316.34    347.94 o 
   0  11   6      568.78      527.66    257.25 o 
   1  11   6       60.89      186.81    131.04 o 
   2  11   6       32.93       38.36    165.69 o 
   3  11   6     6831.79     7800.20    301.71 o 
   4  11   6      444.81      536.75    184.59 o 
   5  11   6     1353.60     1171.06    171.10 o 
  -5  12   6     2056.40     2821.10    217.05 o 
  -4  12   6       75.87      193.59    133.69 o 
  -3  12   6      162.13      300.22    167.73 o 
  -2  12   6      131.16      141.41    142.15 o 
  -1  12   6     2867.31     2956.66    152.34 o 
   0  12   6     1051.96     1375.30    178.09 o 
   1  12   6      190.01      346.67    164.75 o 
   2  12   6     1657.09     1737.70    177.64 o 
   3  12   6      578.14      784.72    302.80 o 
   4  12   6       45.47       69.03    212.58 o 
  -5  13   6      896.71     1032.33    337.35 o 
  -4  13   6      653.10      830.09    191.94 o 
  -3  13   6      740.67      961.66    150.80 o 
  -2  13   6     2039.20     2103.83    184.25 o 
  -1  13   6      841.77     1503.73    339.41 o 
   0  13   6        3.05        0.00    150.33 o 
   1  13   6      316.18      256.51    178.56 o 
   2  13   6      808.24      924.19    191.75 o 
   3  13   6     1406.07     1633.71    201.62 o 
   4  13   6     1112.05     1398.09    315.55 o 
  -3  14   6      353.61      431.78    151.31 o 
  -2  14   6        0.41      199.07    212.94 o 
  -1  14   6     1315.29     1276.98    208.31 o 
   0  14   6      628.37      737.82    197.06 o 
   1  14   6       21.50      332.33    340.51 o 
   2  14   6      585.00      570.76    199.70 o 
  -1  15   6        8.38        0.00    198.11 o 
   0  15   6      254.04      368.12    221.20 o 
  -9   0   7     5937.08     4067.30    186.45 o 
  -7   0   7      103.98      128.68    156.14 o 
  -5   0   7     1402.76     1552.72    147.52 o 
  -3   0   7      502.59      536.37    145.87 o 
  -1   0   7        5.52        0.69    140.62 o 
   3   0   7     2755.92     3032.37    225.82 o 
   5   0   7       79.22      223.23    161.93 o 
   7   0   7        8.83        0.00    246.48 o 
  -9   1   7       20.16      190.15    207.70 o 
  -8   1   7     1634.23     1609.06    237.23 o 
  -7   1   7       49.78      327.70    115.94 o 
  -6   1   7        0.07        0.00    109.19 o 
  -5   1   7     3431.09     3653.80    207.13 o 
  -4   1   7     5242.89     5518.42    112.62 o 
  -3   1   7     2437.69     2809.22    109.62 o 
  -2   1   7     7535.41     8535.23    294.07 o 
  -1   1   7    38667.25    36872.74   3254.18 o 
   0   1   7     2851.40     2104.31    291.76 o 
   1   1   7     1387.65     1283.55    252.35 o 
   2   1   7      774.08     1119.02    376.00 o 
   3   1   7    24578.26    28172.90    229.58 o 
   4   1   7     3983.24     4370.42    241.23 o 
   5   1   7     8025.41     8528.99    187.39 o 
   6   1   7     2550.04     2385.96    168.36 o 
   7   1   7      836.55      769.76    176.62 o 
   8   1   7      591.84      641.05    407.50 o 
  -9   2   7     1438.05     1226.77    147.92 o 
  -8   2   7     1968.19     1960.65    211.52 o 
  -7   2   7     1938.23     1979.01    107.48 o 
  -6   2   7     6695.63     7205.58    187.72 o 
  -5   2   7     4991.45     5543.38    113.62 o 
  -4   2   7       11.71        0.00    101.34 o 
  -3   2   7     3334.20     4116.57    106.22 o 
  -2   2   7     2670.21     3086.19    114.96 o 
  -1   2   7     3177.11     2947.20    253.14 o 
   0   2   7      248.44      240.00    197.53 o 
   1   2   7     1667.79     1960.40    261.00 o 
   2   2   7       76.15      189.48    197.73 o 
   3   2   7      185.37      232.56    106.15 o 
   4   2   7     3839.03     4530.21    229.35 o 
   5   2   7     3628.35     3661.25    138.44 o 
   6   2   7     1380.74     1261.83    123.94 o 
   7   2   7        2.34      134.24    147.26 o 
   8   2   7      251.14      113.25    291.93 o 
  -9   3   7     2367.25     1964.24    159.71 o 
  -8   3   7     5903.01     5294.83    136.70 o 
  -7   3   7     3393.33     3543.30    130.46 o 
  -6   3   7     4677.01     5006.57    112.87 o 
  -5   3   7     6061.69     6838.26    194.61 o 
  -4   3   7     6623.01     7036.94    313.05 o 
  -3   3   7    19600.20    22417.56    701.88 o 
  -2   3   7    21351.23    22741.10   1898.69 o 
  -1   3   7     1904.50     1585.03    261.56 o 
   0   3   7      843.18      528.01    149.05 o 
   1   3   7      540.27      612.90    274.30 o 
   2   3   7     1588.63     1754.99    163.86 o 
   3   3   7       47.13       51.38    125.88 o 
   4   3   7     5556.61     6018.48    204.78 o 
   5   3   7     1604.64     1702.22    116.79 o 
   6   3   7     2081.83     2232.55    145.05 o 
   7   3   7     5164.06     4516.41    218.36 o 
   8   3   7       18.33        5.22    174.00 o 
  -9   4   7      524.70      319.18    187.18 o 
  -8   4   7      106.44       17.10    131.21 o 
  -7   4   7     7896.59     7527.29    116.99 o 
  -6   4   7       33.06       20.52     94.23 o 
  -5   4   7     2602.89     3099.53    111.39 o 
  -4   4   7      269.59      370.88     90.19 o 
  -3   4   7     8884.45     9242.67    499.43 o 
  -2   4   7     7034.62     7968.96    849.91 o 
  -1   4   7     5738.21     4559.18    809.41 o 
   0   4   7     1215.70      919.52    202.71 o 
   1   4   7      212.15      275.97    185.53 o 
   2   4   7     6972.73     7466.05    188.59 o 
   3   4   7       58.33      224.97    129.55 o 
   4   4   7      391.57      533.46    125.94 o 
   5   4   7    11364.74    11702.48    289.31 o 
   6   4   7     3027.43     2695.00    136.49 o 
   7   4   7      328.76      336.60    147.08 o 
  -8   5   7       36.89      332.09    244.89 o 
  -7   5   7     4567.29     4291.88    213.08 o 
  -6   5   7      161.70      407.74    123.11 o 
  -5   5   7     2585.86     2944.06    131.80 o 
  -4   5   7        0.29      147.36    128.15 o 
  -3   5   7    13904.56    14542.56    675.30 o 
  -2   5   7     7394.63     7205.52    678.84 o 
  -1   5   7     3315.19     2942.48    909.77 o 
   0   5   7    10922.43     7909.95   2424.79 o 
   1   5   7      582.73      569.05    171.45 o 
   2   5   7      384.12      389.16    150.81 o 
   3   5   7      235.06      109.39    298.88 o 
   4   5   7     7245.10     7467.42    157.49 o 
   5   5   7     1464.73     1636.00    122.49 o 
   6   5   7      230.73      283.63    129.21 o 
   7   5   7     2328.15     2254.79    165.57 o 
  -8   6   7     1840.09     1413.41    121.52 o 
  -7   6   7     1766.34     1714.69    264.79 o 
  -6   6   7        2.96        0.00    116.77 o 
  -5   6   7        4.57      116.37    110.82 o 
  -4   6   7       25.88      141.31    123.94 o 
  -3   6   7     3151.93     3174.88    150.65 o 
  -2   6   7      143.63      184.57    116.53 o 
  -1   6   7       28.67      106.73    152.16 o 
   0   6   7     1109.35      972.14    197.87 o 
   1   6   7     9751.64    10964.30    344.32 o 
   2   6   7     3918.19     4562.86    327.79 o 
   3   6   7     2660.06     2042.12   1494.20 o 
   4   6   7     3446.63     3953.17    147.03 o 
   5   6   7     2017.98     2181.75    145.21 o 
   6   6   7     1121.67     1066.51    176.71 o 
   7   6   7      314.85      308.47    168.58 o 
  -8   7   7       34.60       52.80    140.40 o 
  -7   7   7      279.98      465.01    151.74 o 
  -6   7   7     2043.57     2308.04    139.97 o 
  -5   7   7       52.01      288.52    145.67 o 
  -4   7   7        1.91       63.34    111.87 o 
  -3   7   7     2041.22     2291.72    124.26 o 
  -2   7   7    14560.44    13515.16   1463.03 o 
  -1   7   7     4202.50     2652.03    152.19 o 
   0   7   7    12150.45     9263.72   1118.61 o 
   1   7   7      875.84      662.51    180.45 o 
   2   7   7      690.98      675.73    166.63 o 
   3   7   7     2204.59     1839.90   1425.67 o 
   4   7   7     5596.03     5853.12    295.85 o 
   5   7   7      978.99     1053.99    163.65 o 
   6   7   7     1693.20     1753.05    162.73 o 
   7   7   7       24.20      177.30    177.78 o 
  -7   8   7      817.35      699.64    155.29 o 
  -6   8   7      884.48      906.65    137.82 o 
  -5   8   7     1467.71     1409.81    109.11 o 
  -4   8   7      280.84      340.76    129.47 o 
  -3   8   7     1122.12     1215.55    112.39 o 
  -2   8   7     2083.44     1873.15    237.02 o 
  -1   8   7      308.91       65.15    159.62 o 
   0   8   7      240.22      220.23    154.39 o 
   1   8   7     3350.19     3433.51    635.98 o 
   2   8   7      182.67      116.42    194.83 o 
   3   8   7     1807.73     1544.46   1130.58 o 
   4   8   7       25.70        0.00    220.28 o 
   5   8   7      110.43      336.95    147.70 o 
   6   8   7      100.56        0.00    222.83 o 
  -7   9   7      914.95      968.62    134.44 o 
  -6   9   7      914.77     1094.01    127.42 o 
  -5   9   7      317.09      293.16    167.37 o 
  -4   9   7     2523.42     2653.30    273.20 o 
  -3   9   7     4710.71     4739.50    395.59 o 
  -2   9   7       14.73        0.00    246.55 o 
  -1   9   7    13212.32    11132.41    998.64 o 
   0   9   7     1759.39     1270.49    250.71 o 
   1   9   7     1168.34     1138.78    159.39 o 
   2   9   7      326.31      633.76    245.05 o 
   3   9   7     6261.70     5773.14   1375.18 o 
   4   9   7     1348.07     1442.40    196.78 o 
   5   9   7     3165.02     2910.36    246.68 o 
   6   9   7      618.17      512.08    156.47 o 
  -7  10   7        5.78      340.09    176.75 o 
  -6  10   7     3319.15     3440.11    204.26 o 
  -5  10   7     1225.32     1231.00    147.83 o 
  -4  10   7      706.84      775.55    133.35 o 
  -3  10   7      112.43      178.76    134.69 o 
  -2  10   7     1113.52     1143.99    130.68 o 
  -1  10   7      166.14      168.13    126.89 o 
   0  10   7      395.32      430.32    159.81 o 
   1  10   7      343.81      456.71    162.18 o 
   2  10   7      138.87      213.96    247.78 o 
   3  10   7       23.23        5.55    176.50 o 
   4  10   7     1233.93     1401.26    194.14 o 
   5  10   7        3.42      199.51    143.31 o 
  -6  11   7      490.82      638.56    170.99 o 
  -5  11   7      731.56      736.95    126.52 o 
  -4  11   7     3099.86     3428.56    149.68 o 
  -3  11   7      388.07      281.65    175.50 o 
  -2  11   7     3091.49     3100.65    376.76 o 
  -1  11   7        0.20      174.61    135.17 o 
   0  11   7       72.71        2.43    140.29 o 
   1  11   7      257.92      323.25    168.94 o 
   2  11   7       24.08        0.00    222.79 o 
   3  11   7      569.68      469.64    296.39 o 
   4  11   7        2.12      204.35    196.12 o 
   5  11   7       98.59      308.47    174.23 o 
  -5  12   7      734.35      920.74    159.80 o 
  -4  12   7     1271.38     1315.47    191.10 o 
  -3  12   7        1.97      121.36    176.32 o 
  -2  12   7     2256.74     2418.56    168.40 o 
  -1  12   7       64.97      102.46    142.21 o 
   0  12   7     1795.43     2099.98    178.65 o 
   1  12   7      198.25      218.14    181.08 o 
   2  12   7     3856.73     3972.42    569.46 o 
   3  12   7     1514.07     1447.59    290.60 o 
   4  12   7      495.66      124.91    296.19 o 
  -4  13   7      520.15      581.58    201.65 o 
  -3  13   7      775.10      794.31    139.79 o 
  -2  13   7       97.08      111.35    228.71 o 
  -1  13   7      669.98      892.61    192.67 o 
   0  13   7     1333.58     1354.38    178.29 o 
   1  13   7       26.20      173.59    189.65 o 
   2  13   7        3.02        0.00    162.97 o 
   3  13   7      619.91      629.52    163.36 o 
  -3  14   7      506.54      535.94    180.51 o 
  -2  14   7     1009.15     1163.98    177.36 o 
  -1  14   7        1.96       39.85    201.98 o 
   0  14   7      604.11      691.38    171.36 o 
   1  14   7      484.10      546.93    169.61 o 
   2  14   7     2388.44     2573.21    232.54 o 
  -8   0   8     7421.19     6176.71    196.27 o 
  -6   0   8    12413.90    13341.64    203.08 o 
  -4   0   8      274.05      462.41    145.41 o 
  -2   0   8    14747.46    16334.33   2113.91 o 
   0   0   8      330.23      364.78    220.03 o 
   2   0   8       18.17       76.84    195.00 o 
   4   0   8     4822.75     5665.46    186.82 o 
   6   0   8     3238.77     3593.65    266.46 o 
  -9   1   8      161.69       34.67    139.89 o 
  -8   1   8     4519.69     3903.53    105.05 o 
  -7   1   8      916.28      985.82    119.25 o 
  -6   1   8        1.39       65.26    103.44 o 
  -5   1   8       33.61      237.02     95.84 o 
  -4   1   8    10332.49    12626.49    324.11 o 
  -3   1   8     3252.49     3847.59    108.58 o 
  -2   1   8     2794.61     3248.28    155.63 o 
  -1   1   8    19747.02    18098.38   2141.84 o 
   0   1   8     3011.57     2339.99    377.53 o 
   1   1   8     3638.66     4516.03    277.98 o 
   2   1   8     3209.34     3029.67   1950.00 o 
   3   1   8     2060.81     2459.25    133.36 o 
   4   1   8      491.15      499.09    156.09 o 
   5   1   8     4124.51     4129.89    130.61 o 
   6   1   8     9696.68     9354.28    390.28 o 
   7   1   8      580.09     1083.45    206.36 o 
  -9   2   8     1825.17     1566.37    208.28 o 
  -8   2   8      912.45      868.27    121.17 o 
  -7   2   8     4987.40     4821.13    275.28 o 
  -6   2   8     5964.24     6417.49    119.50 o 
  -5   2   8      969.70     1129.64    102.94 o 
  -4   2   8     4350.14     5258.80    111.62 o 
  -3   2   8      208.49      393.24     86.77 o 
  -2   2   8     8194.57     9064.73    565.81 o 
  -1   2   8     1338.25     1163.97    147.75 o 
   0   2   8    12080.03     8032.71    232.98 o 
   1   2   8      941.21     1439.82    257.53 o 
   2   2   8     9270.03    11352.54    316.91 o 
   3   2   8     1035.62     1475.76    155.29 o 
   4   2   8     1773.40     1970.15    156.72 o 
   5   2   8      363.75      328.94    118.27 o 
   6   2   8     1850.23     1862.82    175.73 o 
   7   2   8      494.08      550.10    246.92 o 
  -9   3   8      116.76      365.61    144.61 o 
  -8   3   8     1287.71     1386.19    144.92 o 
  -7   3   8     2082.67     1732.84    166.64 o 
  -6   3   8       18.82       29.15    111.21 o 
  -5   3   8     1369.32     1579.14    104.03 o 
  -4   3   8      102.65      194.94     89.38 o 
  -3   3   8     1947.25     1972.95    103.77 o 
  -2   3   8    24844.69    27128.36   1931.67 o 
  -1   3   8    20928.74    16737.21   2098.93 o 
   0   3   8    20641.78    13358.07    259.23 o 
   1   3   8     4349.71     5121.77    373.78 o 
   2   3   8     3133.05     4585.58    286.03 o 
   3   3   8     6138.84     6599.09   1737.02 o 
   4   3   8     6055.32     6471.46    166.93 o 
   5   3   8     6966.51     7377.68    288.49 o 
   6   3   8       60.96      523.65    209.82 o 
   7   3   8      275.69      454.77    152.88 o 
  -8   4   8     7515.90     6328.73    290.82 o 
  -7   4   8      119.01      207.39    114.74 o 
  -6   4   8      613.99      627.41    120.86 o 
  -5   4   8      106.97      121.38     98.45 o 
  -4   4   8      498.46      528.52     87.99 o 
  -3   4   8       51.49      140.99    102.04 o 
  -2   4   8      962.46     1223.93    103.74 o 
  -1   4   8      102.32      190.01    162.14 o 
   0   4   8     9712.21     6696.39    222.34 o 
   1   4   8      351.78      217.03    323.46 o 
   2   4   8     5227.27     5880.23    209.93 o 
   3   4   8     1458.46     1465.47    133.95 o 
   4   4   8       17.00       27.14    113.33 o 
   5   4   8     1082.53     1119.83    163.78 o 
   6   4   8       47.21      216.81    142.44 o 
   7   4   8       52.70      206.49    146.35 o 
  -8   5   8      302.42      149.56    309.79 o 
  -7   5   8      345.97      369.36    125.62 o 
  -6   5   8     2899.11     2995.17    190.15 o 
  -5   5   8     2879.13     2838.27    174.83 o 
  -4   5   8      860.03      806.56    105.53 o 
  -3   5   8     4188.26     3901.70    253.90 o 
  -2   5   8    17557.37    16812.29   1815.90 o 
  -1   5   8      811.83      941.49    160.58 o 
   0   5   8    17884.45    11708.25    230.59 o 
   1   5   8      679.54      892.11    322.78 o 
   2   5   8     2530.02     2489.35    205.57 o 
   3   5   8      246.42      248.05    166.61 o 
   4   5   8    25134.92    26102.29    651.61 o 
   5   5   8     4398.88     4663.93    146.02 o 
   6   5   8     2651.16     2609.93    153.37 o 
   7   5   8     3658.36     3087.50    167.13 o 
  -8   6   8        5.27       59.12    268.62 o 
  -7   6   8     7307.66     6678.51    504.08 o 
  -6   6   8      843.69      918.80    119.14 o 
  -5   6   8     2070.85     2314.11    166.08 o 
  -4   6   8       48.59       99.34    121.56 o 
  -3   6   8     3177.39     3303.47    290.96 o 
  -2   6   8      417.89      327.51    143.41 o 
  -1   6   8     3288.92     2691.61    490.86 o 
   0   6   8      102.78       99.48    123.20 o 
   1   6   8        1.87        0.00    255.55 o 
   2   6   8      121.02      151.14    176.56 o 
   3   6   8     2141.63     2769.78    195.48 o 
   4   6   8      728.62      832.14    140.23 o 
   5   6   8     3507.27     3693.42    156.43 o 
   6   6   8     1964.18     1756.43    169.03 o 
   7   6   8        1.54        0.00    176.59 o 
  -8   7   8     1678.09     1718.72    400.93 o 
  -7   7   8      929.45     1045.82    146.01 o 
  -6   7   8       40.87       62.68    142.15 o 
  -5   7   8      581.79      517.62    102.33 o 
  -4   7   8     5851.61     6043.16    363.07 o 
  -3   7   8     3599.23     3775.43    354.30 o 
  -2   7   8      721.97      788.88    158.44 o 
  -1   7   8     2087.36     1739.77    214.47 o 
   0   7   8       18.13        0.00    124.24 o 
   1   7   8     1909.52     1889.02    211.30 o 
   2   7   8      136.80      105.83    184.50 o 
   3   7   8        9.82       30.31    176.81 o 
   4   7   8      235.66      167.09    134.74 o 
   5   7   8     3858.08     4042.80    140.25 o 
   6   7   8     3126.30     2903.11    167.73 o 
  -7   8   8      936.22      786.57    160.78 o 
  -6   8   8     7286.36     7452.26    262.36 o 
  -5   8   8      310.91      380.10    103.22 o 
  -4   8   8       85.91      160.66    125.78 o 
  -3   8   8     8453.86     8001.44    513.55 o 
  -2   8   8     4436.99     4225.82    312.21 o 
  -1   8   8      197.81      194.28    106.75 o 
   0   8   8      534.94      457.87    157.65 o 
   1   8   8     6826.96     6589.20   1212.81 o 
   2   8   8      818.72      930.29    254.94 o 
   3   8   8     2069.62     2218.98    190.16 o 
   4   8   8     1134.58     1375.32    146.01 o 
   5   8   8     1900.36     1652.87    252.29 o 
   6   8   8      124.47      422.89    179.47 o 
  -7   9   8      167.71      241.02    140.57 o 
  -6   9   8       17.71       91.17    123.97 o 
  -5   9   8        4.55        0.00    122.91 o 
  -4   9   8     3572.87     3806.65    160.05 o 
  -3   9   8      777.49      930.45    110.48 o 
  -2   9   8     1248.87     1422.41    159.29 o 
  -1   9   8     4558.77     3616.13    166.20 o 
   0   9   8     1120.35     1167.37    165.89 o 
   1   9   8      323.01      583.61    168.99 o 
   2   9   8      315.47      431.33    237.89 o 
   3   9   8     1164.16     1429.65    262.78 o 
   4   9   8     1981.66     2322.47    192.14 o 
   5   9   8      283.23      507.74    202.63 o 
   6   9   8     2331.72     2449.25    180.62 o 
  -6  10   8      801.35      719.36    157.63 o 
  -5  10   8       69.13      413.65    147.13 o 
  -4  10   8     2551.92     2752.00    263.27 o 
  -3  10   8     1306.53     1509.82    191.94 o 
  -2  10   8     2604.55     2727.23    312.93 o 
  -1  10   8       66.46       48.35    162.51 o 
   0  10   8      344.47      355.86    177.51 o 
   1  10   8     4505.43     4832.89    483.83 o 
   2  10   8     1656.73     1578.00    187.64 o 
   3  10   8     1165.84     1487.82    306.69 o 
   4  10   8        1.60      175.42    192.27 o 
   5  10   8      168.34      281.71    147.28 o 
  -6  11   8      341.36      457.78    144.86 o 
  -5  11   8     3101.98     2954.96    251.89 o 
  -4  11   8      247.79      360.26    140.21 o 
  -3  11   8      202.90      198.86    170.92 o 
  -2  11   8       70.37        0.00    144.73 o 
  -1  11   8     8956.76     8189.30    161.77 o 
   0  11   8       33.06      145.04    166.40 o 
   1  11   8     1250.89     1366.17    194.12 o 
   2  11   8        4.86        0.00    148.78 o 
   3  11   8     4466.11     5123.07    343.37 o 
   4  11   8      157.03       95.87    204.46 o 
   5  11   8     2711.55     2203.50    191.01 o 
  -5  12   8      340.72      322.44    170.09 o 
  -4  12   8      167.02      271.02    184.13 o 
  -3  12   8      111.29      380.45    184.13 o 
  -2  12   8        2.17       24.18    148.24 o 
  -1  12   8        8.12      106.63    171.09 o 
   0  12   8      597.68      529.14    145.57 o 
   1  12   8      241.10       45.22    227.80 o 
   2  12   8      469.24      312.82    230.70 o 
   3  12   8      384.16      227.68    365.70 o 
   4  12   8      100.37      252.35    336.14 o 
  -4  13   8        4.58      206.62    182.53 o 
  -3  13   8      547.83      896.16    163.57 o 
  -2  13   8     2150.85     2394.38    161.84 o 
  -1  13   8      697.29      851.80    197.15 o 
   0  13   8     1189.74     1341.26    189.90 o 
   1  13   8       83.46      307.09    200.75 o 
   2  13   8       90.02       28.45    224.49 o 
   3  13   8     1030.97     1192.21    183.47 o 
  -3  14   8      129.69      347.49    180.48 o 
  -2  14   8      184.19      108.60    173.74 o 
  -1  14   8      226.58      224.68    461.63 o 
   0  14   8        3.23        0.00    218.58 o 
   1  14   8        5.77      126.59    208.65 o 
   2  14   8      577.26      556.79    184.26 o 
  -9   0   9     1963.36     1789.75    186.96 o 
  -7   0   9     1577.66     1529.63    147.24 o 
  -5   0   9     4156.02     4298.07    285.62 o 
  -3   0   9     3324.37     3967.36    291.86 o 
  -1   0   9     3422.67     3034.23    714.52 o 
   3   0   9       24.49      101.46    215.12 o 
   5   0   9     2171.09     2209.88    243.69 o 
   7   0   9      239.32      350.46    211.37 o 
  -9   1   9      534.10      393.03    157.01 o 
  -8   1   9      718.71      822.83    103.90 o 
  -7   1   9      459.49      633.90    109.31 o 
  -6   1   9      145.76      124.24    102.44 o 
  -5   1   9     8835.42     9689.60    538.81 o 
  -4   1   9     1033.00     1179.09     96.02 o 
  -3   1   9     1671.20     1924.55    104.61 o 
  -2   1   9     4162.10     4445.97    283.40 o 
  -1   1   9    41082.44    35802.11   5588.53 o 
   0   1   9     1672.78     1404.47    155.98 o 
   1   1   9     6800.38     8539.24    309.82 o 
   2   1   9      814.31      875.58    147.20 o 
   3   1   9     8431.24     9270.02    356.60 o 
   4   1   9     1203.88     1571.74    160.35 o 
   5   1   9     3006.93     3153.13    172.71 o 
   6   1   9     2153.76     2370.33    183.37 o 
   7   1   9       29.46        0.00    207.24 o 
  -9   2   9        8.18        0.00    162.18 o 
  -8   2   9     3705.87     3716.11    259.96 o 
  -7   2   9     1197.44     1222.12    196.80 o 
  -6   2   9     7289.56     8007.28    314.18 o 
  -5   2   9       56.65      160.14     94.37 o 
  -4   2   9       26.66      171.93     94.23 o 
  -3   2   9     8074.78     8756.14    371.71 o 
  -2   2   9     5391.91     5790.79    393.80 o 
  -1   2   9      375.18      326.85    100.48 o 
   0   2   9     7319.16     5072.95    227.94 o 
   1   2   9     7194.69     9278.75    372.21 o 
   2   2   9       41.27      129.82    212.19 o 
   3   2   9      443.27      569.29    150.18 o 
   4   2   9      591.77      772.17    166.09 o 
   5   2   9     3384.93     3563.98    165.55 o 
   6   2   9      335.41      176.15    177.44 o 
   7   2   9      330.10      274.90    201.39 o 
  -9   3   9     1949.24     1700.04    152.43 o 
  -8   3   9       27.37        0.00    134.70 o 
  -7   3   9      212.98      386.76    109.71 o 
  -6   3   9      133.57      637.98    256.66 o 
  -5   3   9     3075.59     3247.74    129.33 o 
  -4   3   9      405.72      434.83     95.58 o 
  -3   3   9     2221.73     2223.23    134.64 o 
  -2   3   9     5259.00     5356.75    309.62 o 
  -1   3   9      756.78      704.84    172.93 o 
   0   3   9    12618.30     8305.64    235.71 o 
   1   3   9     2698.27     2941.28    396.35 o 
   2   3   9     1851.70     1995.65    278.53 o 
   3   3   9     1229.42     1561.64    203.80 o 
   4   3   9     1978.05     2252.96    162.87 o 
   5   3   9     2396.50     2533.88    170.91 o 
   6   3   9     6214.06     6266.06    217.88 o 
   7   3   9     4657.67     4111.57    201.84 o 
  -8   4   9     3246.48     2611.16    138.27 o 
  -7   4   9    11629.45    11416.05    338.61 o 
  -6   4   9      572.17      656.71     95.95 o 
  -5   4   9     4558.17     4955.07    147.12 o 
  -4   4   9      911.31      756.93     96.15 o 
  -3   4   9     8889.00     9376.52    379.90 o 
  -2   4   9      768.28      652.15    106.94 o 
  -1   4   9     3613.29     2987.15    322.23 o 
   0   4   9      246.90      235.71    184.64 o 
   2   4   9     3410.57     4106.80    282.69 o 
   3   4   9      121.05      159.19    129.87 o 
   4   4   9      735.34      940.63    122.19 o 
   5   4   9     1548.09     1828.55    159.21 o 
   6   4   9      491.05      345.99    153.19 o 
   7   4   9       29.91      108.85    153.93 o 
  -8   5   9       57.19      315.45    157.02 o 
  -7   5   9      885.90     1029.26    184.39 o 
  -6   5   9     1449.48     1486.27     96.61 o 
  -5   5   9      406.99      684.84     99.45 o 
  -4   5   9       39.76       44.37    122.92 o 
  -3   5   9      571.24      646.55    119.48 o 
  -2   5   9     6211.32     5459.97    563.21 o 
  -1   5   9      335.94      356.29    119.54 o 
   0   5   9     6595.94     4630.10    220.71 o 
   2   5   9       37.79       84.44    199.37 o 
   3   5   9      412.28      533.79    187.30 o 
   4   5   9     5272.93     5098.16    598.81 o 
   5   5   9     7135.04     7137.25    158.21 o 
   6   5   9      754.88      819.73    252.22 o 
   7   5   9     4810.97     4384.66    182.97 o 
  -8   6   9      985.96      981.00    258.54 o 
  -7   6   9     1704.54     1694.75    134.64 o 
  -6   6   9     1218.00     1295.76    187.14 o 
  -5   6   9      134.59      222.57    114.99 o 
  -4   6   9     2050.50     2300.41    197.93 o 
  -3   6   9     8020.10     8501.89    655.02 o 
  -2   6   9       12.18      135.98    126.50 o 
  -1   6   9      757.60      677.42    140.03 o 
   0   6   9     7399.93     5267.55    164.12 o 
   1   6   9     3342.26     2753.10    636.42 o 
   2   6   9     2834.55     2863.71    390.35 o 
   3   6   9      130.55      279.50    208.51 o 
   4   6   9     1349.55     1311.90    479.12 o 
   5   6   9      430.05      317.49    149.49 o 
   6   6   9      730.20      903.52    171.34 o 
  -8   7   9      545.82      411.91    139.89 o 
  -7   7   9      597.92      296.83    168.22 o 
  -6   7   9     1392.66     1049.93    114.02 o 
  -5   7   9      295.80      254.12    116.74 o 
  -4   7   9     2426.41     2436.30    164.16 o 
  -3   7   9      523.94      566.90    111.93 o 
  -2   7   9     7760.37     7453.87    957.75 o 
  -1   7   9     6019.11     5145.36    861.51 o 
   0   7   9    13605.82    10904.67   1748.15 o 
   1   7   9       36.34      168.18    168.47 o 
   2   7   9     2220.36     2624.41    673.17 o 
   3   7   9     2028.42     2131.68    208.61 o 
   4   7   9     7088.40     7043.56    157.77 o 
   5   7   9        1.90      208.55    213.90 o 
   6   7   9      391.79      411.20    172.58 o 
  -7   8   9      339.21      324.88    138.66 o 
  -6   8   9     1494.60     1525.22    128.82 o 
  -5   8   9       41.13        0.00    141.94 o 
  -4   8   9       27.76      155.50    130.31 o 
  -3   8   9      433.58      681.79    125.86 o 
  -2   8   9       68.05       28.93    130.76 o 
  -1   8   9     3271.97     2796.60    395.96 o 
   0   8   9     5143.41     4415.12    758.13 o 
   1   8   9     6565.73     6124.98   1046.51 o 
   2   8   9      495.89      539.40    284.05 o 
   3   8   9       79.31      146.57    204.71 o 
   4   8   9     5400.45     5478.71    306.94 o 
   5   8   9       15.15      153.88    163.54 o 
   6   8   9      338.83      473.42    191.70 o 
  -7   9   9       71.63       55.57    160.43 o 
  -6   9   9     1204.38     1245.90    182.71 o 
  -5   9   9     1084.80     1096.96    167.42 o 
  -4   9   9     4778.29     4577.22    317.21 o 
  -3   9   9      257.18      306.76    131.33 o 
  -2   9   9        0.74        0.00    156.42 o 
  -1   9   9     7517.49     6931.84    854.17 o 
   0   9   9      337.86      289.60    171.34 o 
   1   9   9      181.89      454.95    177.38 o 
   2   9   9     1756.39     2013.72    296.60 o 
   3   9   9     1634.66     1636.65    414.69 o 
   4   9   9      219.65      239.91    192.32 o 
   5   9   9     1898.20     1904.52    152.79 o 
  -6  10   9     2958.88     2782.53    311.77 o 
  -5  10   9        7.93      143.65    178.74 o 
  -4  10   9      101.48      276.67    144.70 o 
  -3  10   9      240.07      359.91    166.08 o 
  -2  10   9     1930.01     1819.55    385.11 o 
  -1  10   9     1924.08     1821.77    139.68 o 
   0  10   9       71.63      114.70    176.20 o 
   1  10   9       20.12       32.43    173.19 o 
   2  10   9      364.56      381.29    177.46 o 
   3  10   9     2704.50     2877.87    317.12 o 
   4  10   9     2036.80     2169.24    241.80 o 
   5  10   9      959.56      720.15    284.01 o 
  -6  11   9       14.51      259.35    168.11 o 
  -5  11   9     1065.28      796.90    140.83 o 
  -4  11   9      797.00      836.30    141.06 o 
  -3  11   9     1266.57     1348.45    310.03 o 
  -2  11   9        9.10        0.00    139.23 o 
  -1  11   9        2.24        0.00    156.46 o 
   0  11   9      452.17      711.79    146.79 o 
   1  11   9       16.68      181.63    177.51 o 
   2  11   9      883.98      904.49    364.61 o 
   3  11   9       50.49        0.00    331.85 o 
   4  11   9      414.78      236.32    214.52 o 
  -5  12   9      767.90     1086.46    266.42 o 
  -4  12   9     1157.55     1306.71    577.68 o 
  -3  12   9       12.11      262.77    152.36 o 
  -2  12   9     4196.52     4415.12    293.31 o 
  -1  12   9      720.04      725.85    195.18 o 
   0  12   9      539.04      659.02    194.79 o 
   1  12   9      537.18      537.34    157.73 o 
   2  12   9     2085.73     1860.40    342.79 o 
   3  12   9      451.66      254.22    207.93 o 
  -4  13   9       99.75      279.56    215.63 o 
  -3  13   9      129.89      105.33    164.87 o 
  -2  13   9     1510.37     1790.12    286.75 o 
  -1  13   9     1428.95     1346.18    217.95 o 
   0  13   9      349.79      375.67    165.57 o 
   1  13   9      684.51      776.25    199.57 o 
   2  13   9     1002.21     1252.82    224.55 o 
  -2  14   9      193.27      135.71    177.64 o 
  -1  14   9       18.63        0.00    154.96 o 
   0  14   9     1056.01     1145.65    205.80 o 
   1  14   9        5.35      131.35    182.87 o 
  -8   0  10     7105.53     6455.12    446.91 o 
  -6   0  10    14166.25    14160.28    200.68 o 
  -4   0  10      104.70      190.85    142.19 o 
  -2   0  10    10083.08    10351.17   1972.36 o 
   0   0  10        5.21        0.00    193.16 o 
   2   0  10      430.79      471.35    219.41 o 
   4   0  10     3259.10     3681.81    234.62 o 
   6   0  10     1199.50     1234.39    280.57 o 
  -9   1  10        3.95      415.82    151.20 o 
  -8   1  10     1318.50     1246.17    136.47 o 
  -7   1  10      491.79      599.40    123.48 o 
  -6   1  10      525.95      548.44    104.63 o 
  -5   1  10      407.84      438.23    111.73 o 
  -4   1  10     1026.01     1100.05     98.21 o 
  -3   1  10     1046.10     1156.94    106.00 o 
  -2   1  10     1166.41     1255.20    147.42 o 
  -1   1  10     8612.66     8673.28    768.63 o 
   0   1  10     1607.69     1287.50    183.72 o 
   1   1  10     2631.30     2927.57    238.85 o 
   2   1  10    12109.26    13880.60    806.47 o 
   3   1  10       30.57        0.00    153.22 o 
   4   1  10       62.10       75.60    150.07 o 
   5   1  10     2556.02     2748.04    331.71 o 
   6   1  10     9097.98     8980.42    515.74 o 
   7   1  10     1189.24     1210.05    196.83 o 
  -8   2  10      844.63      665.88    134.01 o 
  -7   2  10     4150.28     3841.75    343.26 o 
  -6   2  10     3027.57     3103.06    107.31 o 
  -5   2  10     8952.60    10242.80    424.97 o 
  -4   2  10     1226.62     1436.05    116.90 o 
  -3   2  10      518.79      655.47    107.45 o 
  -2   2  10     6767.39     6479.15    600.90 o 
  -1   2  10    11445.47    11506.30   1838.69 o 
   0   2  10     1236.35      867.93    206.04 o 
   1   2  10     8286.04    10171.00    378.55 o 
   2   2  10     1530.77     1604.28    282.82 o 
   3   2  10      486.74      283.77    250.88 o 
   4   2  10     1421.09     1674.69    163.59 o 
   5   2  10      357.98      429.28    178.74 o 
   6   2  10       11.89      270.59    177.72 o 
   7   2  10        5.72      180.65    176.64 o 
  -8   3  10        2.31        0.00    112.35 o 
  -7   3  10        9.70       43.74    104.30 o 
  -6   3  10     2511.89     2701.72    135.28 o 
  -5   3  10     1435.56     1760.84    108.14 o 
  -4   3  10     3303.18     3821.04    192.44 o 
  -3   3  10      374.30      401.15    106.82 o 
  -2   3  10     4080.34     4082.72    245.01 o 
  -1   3  10    10233.48     8404.17    243.41 o 
   0   3  10     8966.72     6055.40    217.37 o 
   2   3  10     3321.97     3504.20    287.60 o 
   3   3  10        8.53        6.09    151.14 o 
   4   3  10     1834.22     1796.95    144.22 o 
   5   3  10     3155.39     3690.49    186.65 o 
   6   3  10        0.86      169.93    189.37 o 
   7   3  10     1861.79     1439.18    403.61 o 
  -8   4  10       19.15      102.78    128.18 o 
  -7   4  10       12.98      139.37    155.60 o 
  -6   4  10     2503.23     2481.04    204.34 o 
  -5   4  10      480.12      571.79     90.62 o 
  -4   4  10     7677.69     8406.35    126.98 o 
  -3   4  10      266.48      220.03    107.05 o 
  -2   4  10      104.35      181.79    105.10 o 
  -1   4  10     1884.48     1636.26    147.96 o 
   0   4  10    17832.04    12010.91    246.96 o 
   2   4  10     2005.48     2072.76    281.53 o 
   3   4  10      391.59      484.44    141.74 o 
   4   4  10     4938.58     4139.03   2461.65 o 
   5   4  10      857.99      823.38    258.65 o 
   6   4  10       37.20      345.71    163.86 o 
   7   4  10      117.41      184.74    197.70 o 
  -8   5  10      805.46      648.23    150.10 o 
  -7   5  10      133.44      209.47    119.69 o 
  -6   5  10     2631.38     2494.97    110.76 o 
  -5   5  10     1684.70     1662.98    102.53 o 
  -4   5  10     1467.22     1521.37    183.15 o 
  -3   5  10      244.08      282.50    108.24 o 
  -2   5  10     7115.65     6412.13    640.84 o 
  -1   5  10       89.21      291.76    203.66 o 
   0   5  10     8991.33     5742.85    173.39 o 
   1   5  10     1072.33      562.92    142.37 o 
   2   5  10      223.96      285.62    302.66 o 
   3   5  10     1512.19     1424.47    193.95 o 
   4   5  10       73.15       61.80    123.90 o 
   5   5  10     1015.74      999.08    141.24 o 
   6   5  10      446.43      581.09    146.08 o 
  -8   6  10      511.09      956.62    263.53 o 
  -7   6  10     6390.36     5604.38    373.02 o 
  -6   6  10      195.51      243.36    124.51 o 
  -5   6  10     4093.54     4444.73    270.42 o 
  -4   6  10     1746.28     1644.94    139.55 o 
  -3   6  10     1300.89     1111.62    158.45 o 
  -2   6  10       58.42      209.17    109.67 o 
  -1   6  10     3566.15     2704.76    551.09 o 
   0   6  10     6348.07     5330.75    223.98 o 
   1   6  10      105.97      224.19    208.23 o 
   2   6  10      395.21      419.52    228.02 o 
   3   6  10      145.27      122.97    200.61 o 
   4   6  10     2755.39     2626.97    208.74 o 
   5   6  10      521.59      507.23    156.20 o 
   6   6  10       38.43        0.00    229.67 o 
  -7   7  10      486.40      485.52    217.00 o 
  -6   7  10     1112.03     1230.19    153.08 o 
  -5   7  10       40.24        0.00    134.59 o 
  -4   7  10     1861.99     1767.03    213.52 o 
  -3   7  10        2.76       36.32    107.34 o 
  -2   7  10       61.13      139.97    128.72 o 
  -1   7  10       64.93      155.43    130.47 o 
   0   7  10       60.01       92.52    199.98 o 
   1   7  10     3303.33     2921.16    212.05 o 
   2   7  10     4214.80     4844.47    374.60 o 
   3   7  10      779.60      695.09    198.80 o 
   4   7  10       22.91      132.42    156.16 o 
   5   7  10     3076.54     2902.41    769.46 o 
   6   7  10      983.03     1041.69    176.09 o 
  -7   8  10     2985.41     2680.92    268.49 o 
  -6   8  10     2660.78     2739.78    158.05 o 
  -5   8  10      422.22      327.55    120.42 o 
  -4   8  10      306.34      294.61    118.59 o 
  -3   8  10     2722.81     2833.37    180.18 o 
  -2   8  10     1556.67     1905.48    178.89 o 
  -1   8  10      589.54      918.68    125.74 o 
   0   8  10       34.05      126.08    131.81 o 
   1   8  10      489.92      710.23    178.77 o 
   2   8  10       67.78       56.93    341.46 o 
   3   8  10      147.06      204.14    212.59 o 
   4   8  10     2235.31     2168.28    213.93 o 
   5   8  10        6.78      393.35    166.84 o 
  -7   9  10      419.38      193.38    149.25 o 
  -6   9  10      731.04      680.96    134.57 o 
  -5   9  10      190.05       32.06    182.30 o 
  -4   9  10      136.59      208.13    187.56 o 
  -3   9  10     2253.53     2072.33    283.70 o 
  -2   9  10        4.55        0.00    122.00 o 
  -1   9  10     4851.75     5056.61    499.46 o 
   0   9  10      871.26      924.46    158.90 o 
   1   9  10      423.38      583.10    190.00 o 
   2   9  10     4282.25     4086.42    530.98 o 
   3   9  10     2253.17     2481.52    322.44 o 
   4   9  10      509.58      522.00    149.68 o 
   5   9  10        6.35        5.36    177.60 o 
  -6  10  10      743.99     1155.83    299.40 o 
  -5  10  10     2347.96     2415.73    215.17 o 
  -4  10  10       18.53      174.48    113.26 o 
  -3  10  10     2854.32     3431.44    842.57 o 
  -2  10  10     1222.97     1116.64    158.90 o 
  -1  10  10      851.72      921.94    126.77 o 
   0  10  10       17.99       51.11    182.06 o 
   1  10  10     7011.60     7150.96   1078.11 o 
   2  10  10      485.00      663.35    156.32 o 
   3  10  10      233.30      378.35    339.48 o 
   4  10  10       66.55      186.02    228.48 o 
  -5  11  10     1940.44     1780.66    339.62 o 
  -4  11  10     1128.72     1035.39    132.10 o 
  -3  11  10      107.92       33.68    294.65 o 
  -2  11  10     2608.22     2677.62    385.41 o 
  -1  11  10     5644.85     5803.31    523.34 o 
   0  11  10      133.58      280.15    182.23 o 
   1  11  10     1447.03     1365.51    252.69 o 
   2  11  10      684.54      418.13    193.93 o 
   3  11  10     1024.65      852.15    203.08 o 
   4  11  10       29.77      149.05    360.82 o 
  -5  12  10      469.86      473.74    170.28 o 
  -4  12  10      795.29     1155.69    201.97 o 
  -3  12  10      201.00      418.20    154.93 o 
  -2  12  10        7.76       19.47    140.31 o 
  -1  12  10     1954.53     2005.71    264.85 o 
   0  12  10     1122.68     1407.07    248.49 o 
   1  12  10     1919.91     1990.22    185.56 o 
   2  12  10      511.72      764.89    213.92 o 
   3  12  10     2061.20     2315.11    237.18 o 
  -3  13  10      243.88      372.92    170.18 o 
  -2  13  10      191.07      137.08    171.20 o 
  -1  13  10      195.09      161.04    152.56 o 
   0  13  10      503.63      598.86    201.35 o 
   1  13  10      202.41      302.95    206.77 o 
   2  13  10      226.27      300.91    232.39 o 
  -1  14  10       87.39      289.38    184.84 o 
   0  14  10      322.51      220.52    245.60 o 
  -7   0  11      734.28      887.21    177.11 o 
  -5   0  11    13716.81    14682.57    959.33 o 
  -3   0  11     7197.25     7975.57   1005.39 o 
  -1   0  11    15555.05    17679.37    319.57 o 
   3   0  11       83.95       81.68    219.41 o 
   5   0  11     1193.86     1208.95    268.85 o 
   7   0  11      628.99      789.22    309.62 o 
  -8   1  11       25.42       47.41    135.26 o 
  -7   1  11       54.81       13.67    103.62 o 
  -6   1  11      132.45       78.70    116.83 o 
  -5   1  11     2389.38     2641.51    110.01 o 
  -4   1  11       17.01      110.82    102.20 o 
  -3   1  11     1713.74     1885.61    117.87 o 
  -2   1  11     1528.57     1541.19    137.43 o 
  -1   1  11     8950.59     9506.59    747.46 o 
   0   1  11     5236.77     4385.41   1010.71 o 
   1   1  11      307.74      387.78    179.44 o 
   2   1  11     2277.49     2454.05    185.14 o 
   3   1  11      643.77      976.32    164.40 o 
   4   1  11      692.90      592.35    169.43 o 
   5   1  11      105.58       74.27    168.57 o 
   6   1  11     4510.78     4341.79    202.79 o 
   7   1  11     1245.31     1415.16    213.38 o 
  -8   2  11     1894.47     1770.95    132.20 o 
  -7   2  11     1056.98     1026.15    106.08 o 
  -6   2  11    12776.03    13351.74    219.35 o 
  -5   2  11     1392.65     1418.94    113.76 o 
  -4   2  11     4334.64     4802.29    187.23 o 
  -3   2  11     1850.79     2006.64    175.10 o 
  -2   2  11      571.23      590.43    112.10 o 
  -1   2  11     5780.20     6000.66    984.56 o 
   0   2  11     6826.17     5911.91   1083.47 o 
   1   2  11     5805.52     4471.90   1116.21 o 
   2   2  11     4306.00     5374.39    300.07 o 
   3   2  11     3047.85     3033.54    141.43 o 
   4   2  11     1134.36     1478.34    170.66 o 
   5   2  11     2308.34     2444.57    191.85 o 
   6   2  11      213.20      155.84    205.07 o 
   7   2  11      497.08      554.02    215.69 o 
  -8   3  11      247.07      263.61    120.38 o 
  -7   3  11      269.07      178.68    126.31 o 
  -6   3  11      726.21      676.21    108.98 o 
  -5   3  11     1711.71     1956.25    148.55 o 
  -4   3  11      193.70      204.28     94.12 o 
  -3   3  11       96.51       23.54    109.80 o 
  -2   3  11     1230.26     1263.46    117.60 o 
  -1   3  11      407.93      341.94    198.55 o 
   0   3  11     3823.78     2621.30    199.44 o 
   1   3  11    11214.29     7524.81    242.39 o 
   2   3  11    10533.49    12127.10    367.85 o 
   3   3  11     4403.85     4478.63    327.07 o 
   4   3  11        5.78        0.00    166.84 o 
   5   3  11     3544.09     3280.21    159.63 o 
   6   3  11     4570.63     4630.33    218.26 o 
  -8   4  11       56.19      349.79    140.00 o 
  -7   4  11     9864.22     9454.78    532.46 o 
  -6   4  11      913.80      871.35    130.86 o 
  -5   4  11     4386.68     4766.14    121.99 o 
  -4   4  11      870.47     1052.31    112.60 o 
  -3   4  11      154.21      122.15     99.65 o 
  -2   4  11      791.33      864.21    131.62 o 
  -1   4  11     1103.58      827.67    150.68 o 
   0   4  11       82.18       72.96    202.23 o 
   1   4  11     1259.37     1039.18    191.05 o 
   2   4  11     2281.75     2658.05    363.89 o 
   3   4  11     6587.98     7812.76    343.44 o 
   4   4  11      281.07      371.95    171.21 o 
   5   4  11      793.47      853.56    183.40 o 
   6   4  11      659.68      653.63    202.08 o 
  -8   5  11       56.63      176.45    129.14 o 
  -7   5  11      297.30      518.98    122.10 o 
  -6   5  11      567.70      567.85    125.15 o 
  -5   5  11      470.21      511.88    120.73 o 
  -4   5  11      248.59      290.03    101.72 o 
  -3   5  11     1261.43     1496.01    198.84 o 
  -2   5  11     7322.84     6251.11    754.47 o 
  -1   5  11       30.28        0.00    199.09 o 
   0   5  11      998.82      687.90    200.39 o 
   1   5  11     9405.01     6562.00    176.25 o 
   2   5  11      143.12      222.21    391.17 o 
   3   5  11     4966.79     4996.86    325.10 o 
   4   5  11      149.79        0.00    175.87 o 
   5   5  11     4983.15     4383.40    318.14 o 
   6   5  11        5.11       90.58    328.85 o 
  -8   6  11       13.66      250.89    170.99 o 
  -7   6  11     1895.43     1826.06    225.06 o 
  -6   6  11     5480.37     4992.93    254.81 o 
  -5   6  11       11.04        0.00    118.41 o 
  -4   6  11     9816.33    10618.93    564.91 o 
  -3   6  11      699.64      606.68    134.03 o 
  -2   6  11        3.18        0.00    168.78 o 
  -1   6  11      116.87        0.00    149.66 o 
   0   6  11    15353.98    12046.23    249.96 o 
   1   6  11      910.59      898.38    218.73 o 
   3   6  11       15.10        0.00    274.91 o 
   4   6  11       56.59       37.45    131.54 o 
   5   6  11       26.26      123.05    158.07 o 
   6   6  11      290.37      346.59    203.57 o 
  -7   7  11     1160.66      990.05    175.00 o 
  -6   7  11     1285.85     1444.45    145.90 o 
  -5   7  11      298.65      497.02    141.70 o 
  -4   7  11      539.30      743.14    203.46 o 
  -3   7  11     2659.32     2735.64    243.52 o 
  -2   7  11     1605.47     1612.66    377.09 o 
  -1   7  11     5531.67     4982.34    237.07 o 
   0   7  11     6208.24     4771.51    237.62 o 
   1   7  11      718.28      760.99    218.94 o 
   3   7  11     1548.87     1519.46    215.97 o 
   4   7  11      440.41      391.83    139.28 o 
   5   7  11       18.92      101.90    168.65 o 
  -7   8  11      781.26      764.53    131.44 o 
  -6   8  11      793.63      731.18    151.25 o 
  -5   8  11     5857.84     5893.31    422.52 o 
  -4   8  11     2555.79     2603.99    136.47 o 
  -3   8  11     2863.19     2739.69    324.30 o 
  -2   8  11       29.97      133.86    147.02 o 
  -1   8  11      320.76      296.01    167.52 o 
   0   8  11     1257.52     1258.59    203.25 o 
   1   8  11     3541.96     2716.14    213.28 o 
   2   8  11        7.15        0.00    202.03 o 
   3   8  11      201.52      255.61    240.02 o 
   4   8  11     3801.14     3764.06    183.44 o 
   5   8  11       75.50       67.20    154.08 o 
  -6   9  11      626.16      401.93    214.92 o 
  -5   9  11      751.32      936.87    148.32 o 
  -4   9  11     1372.33     1137.70    138.33 o 
  -3   9  11      126.64      223.24    174.74 o 
  -2   9  11      168.59       15.29    161.49 o 
  -1   9  11     1244.12     1299.35    164.85 o 
   0   9  11      448.74      483.27    184.84 o 
   1   9  11     1323.92     1288.05    229.44 o 
   2   9  11      637.27      599.63    214.78 o 
   3   9  11      417.59      478.10    314.66 o 
   4   9  11      151.73        0.00    179.91 o 
   5   9  11       16.93       79.30    184.19 o 
  -6  10  11     2617.08     2512.94    174.23 o 
  -5  10  11      990.15      540.54    275.90 o 
  -4  10  11        7.04       33.89    123.72 o 
  -3  10  11      184.25      260.64    185.99 o 
  -2  10  11       59.64      198.01    156.63 o 
  -1  10  11     1731.70     1671.06    167.41 o 
   0  10  11      265.57      400.64    184.79 o 
   1  10  11     1579.30     1808.81    213.54 o 
   2  10  11      342.83      298.46    217.22 o 
   3  10  11      682.81      864.90    366.69 o 
   4  10  11     2204.53     2102.79    591.11 o 
  -5  11  11      332.71      457.16    164.91 o 
  -4  11  11        9.40       40.66    164.38 o 
  -3  11  11      882.98      901.28    164.33 o 
  -2  11  11     1050.12      986.42    177.68 o 
  -1  11  11      257.97       92.09    172.49 o 
   0  11  11      491.19      516.17    182.79 o 
   1  11  11      170.20      419.28    165.54 o 
   2  11  11     4100.58     4337.16    291.86 o 
   3  11  11       28.51        0.00    224.87 o 
  -4  12  11       12.23       33.91    206.13 o 
  -3  12  11      312.34      540.22    172.35 o 
  -2  12  11      464.51      404.60    176.55 o 
  -1  12  11        4.32        0.00    172.82 o 
   0  12  11        4.25       28.46    151.84 o 
   1  12  11      439.81      672.56    211.38 o 
   2  12  11       41.95       78.33    239.19 o 
  -3  13  11       27.66        0.00    176.15 o 
  -2  13  11     2937.30     3553.64    396.71 o 
  -1  13  11      262.89      205.42    197.03 o 
   0  13  11      257.76      415.48    194.37 o 
   1  13  11      811.07     1164.68    239.30 o 
  -8   0  12     5315.40     4511.03    207.77 o 
  -6   0  12     9573.01    10132.05    385.64 o 
  -4   0  12     1106.99     1143.41    132.58 o 
  -2   0  12      148.92      201.83    155.96 o 
   0   0  12       81.76      111.62    256.98 o 
   2   0  12     9114.94       27.61    238.03 o 
   4   0  12     4855.83     5471.62    260.46 o 
   6   0  12     2165.01     2455.61    294.14 o 
  -8   1  12       20.89      495.27    131.91 o 
  -7   1  12        2.97      125.37    203.15 o 
  -6   1  12     4833.80     5195.04    134.93 o 
  -5   1  12      363.72      325.93    104.11 o 
  -4   1  12        3.75      136.93     97.94 o 
  -3   1  12      167.72      237.36    108.81 o 
  -2   1  12     2904.22     3048.79    292.32 o 
  -1   1  12     1483.79     1672.74    176.09 o 
   0   1  12     2434.20     2385.57    218.77 o 
   1   1  12      869.49      775.63    157.04 o 
   2   1  12    13385.60    14757.24    762.59 o 
   3   1  12      538.71      147.95    422.39 o 
   4   1  12       90.98      128.29    173.50 o 
   5   1  12      234.37      455.94    189.29 o 
   6   1  12     6502.91     6306.73    224.32 o 
  -8   2  12      624.35      386.11    126.95 o 
  -7   2  12     1847.58     1677.19    153.58 o 
  -6   2  12      292.13      261.42    120.52 o 
  -5   2  12    12009.55    12369.50    549.12 o 
  -4   2  12     2209.82     2642.07    173.80 o 
  -3   2  12     5735.57     6383.16    362.44 o 
  -2   2  12      836.29      913.34    137.23 o 
  -1   2  12     4143.75     4458.80    684.25 o 
   0   2  12     1230.02     1186.76    178.44 o 
   1   2  12    17629.67    14037.39   2614.90 o 
   2   2  12      945.93      824.06    274.30 o 
   3   2  12     2079.82     2098.73    186.45 o 
   4   2  12     3536.05     3558.95    182.05 o 
   5   2  12      376.76      361.91    190.16 o 
   6   2  12      528.02      695.18    203.14 o 
  -8   3  12       95.57      167.92    134.06 o 
  -7   3  12       39.88      255.39    119.80 o 
  -6   3  12     1903.10     1915.01    123.42 o 
  -5   3  12      130.10       96.26    102.78 o 
  -4   3  12     1572.88     1764.87    103.48 o 
  -3   3  12       14.19      146.05    109.58 o 
  -2   3  12    12795.93    12582.72   1245.42 o 
  -1   3  12     1577.61     1628.48    217.91 o 
   0   3  12     4308.64     3208.28    210.07 o 
   1   3  12      329.82      117.68    209.12 o 
   2   3  12       30.51       19.09    318.82 o 
   3   3  12       74.62      254.76    167.77 o 
   4   3  12        6.79      327.29    200.01 o 
   5   3  12        1.50       58.22    193.35 o 
   6   3  12      187.69      318.75    173.60 o 
  -8   4  12      377.58      292.45    148.75 o 
  -7   4  12      271.46      120.53    120.97 o 
  -6   4  12     4627.70     4598.35    148.20 o 
  -5   4  12      678.80      718.17    104.44 o 
  -4   4  12    27871.86    28319.09   1614.54 o 
  -3   4  12      843.11      912.94    103.88 o 
  -2   4  12      622.39      542.79    109.95 o 
  -1   4  12     1398.41     1499.14    208.57 o 
   0   4  12    19548.91    14832.19    266.12 o 
   1   4  12     2223.23     1444.46    205.57 o 
   2   4  12    15056.88    16195.37    517.37 o 
   3   4  12      687.56      867.96    180.43 o 
   4   4  12       78.47      121.28    153.61 o 
   5   4  12     1581.44     1038.62    474.08 o 
   6   4  12       35.93        0.00    240.82 o 
  -8   5  12      177.09      632.27    235.69 o 
  -7   5  12       11.16      171.40    133.18 o 
  -6   5  12     1117.28     1131.40    132.88 o 
  -5   5  12      895.32     1073.64    148.23 o 
  -4   5  12      137.52      177.28    128.01 o 
  -3   5  12       29.65       71.14    116.87 o 
  -2   5  12     2181.98     2216.29    188.26 o 
  -1   5  12      617.15      518.40    196.84 o 
   0   5  12      272.01      355.85    149.73 o 
   1   5  12     3049.59     2174.76    168.28 o 
   3   5  12     1143.80     1049.95    331.98 o 
   4   5  12      177.15      217.28    190.20 o 
   5   5  12     1397.42     1489.38    237.04 o 
   6   5  12        2.76      310.65    356.26 o 
  -7   6  12     3611.22     3413.42    154.49 o 
  -6   6  12       16.68        0.00    140.85 o 
  -5   6  12     2937.74     2596.96    134.93 o 
  -4   6  12     3290.14     3384.28    138.38 o 
  -3   6  12      510.41      450.67    117.86 o 
  -2   6  12      269.22      290.38    145.78 o 
  -1   6  12        1.39      130.23    158.12 o 
   0   6  12     8190.20     6399.25    236.05 o 
   1   6  12     2573.04     2369.22    216.48 o 
   3   6  12     5701.43     5257.86    392.46 o 
   4   6  12     4129.11     4105.33    208.15 o 
   5   6  12      824.77     1026.55    210.09 o 
  -7   7  12     1400.50     1349.62    171.28 o 
  -6   7  12      400.87      328.19    157.06 o 
  -5   7  12     1184.76     1369.61    146.91 o 
  -4   7  12      253.84      239.88    134.33 o 
  -3   7  12      960.65      902.36    114.67 o 
  -2   7  12        2.88      203.41    156.78 o 
  -1   7  12      297.13      273.41    219.28 o 
   0   7  12     1219.48      758.67    224.39 o 
   1   7  12     6773.26     5318.48    244.85 o 
   2   7  12     1768.35     1331.07    224.19 o 
   3   7  12     3507.92     2833.14    371.26 o 
   4   7  12      272.76      404.59    210.42 o 
   5   7  12      741.91      628.77    207.08 o 
  -7   8  12      743.56      746.81    219.46 o 
  -6   8  12     2724.79     2353.11    163.27 o 
  -5   8  12        7.06       84.50    195.77 o 
  -4   8  12     1100.73     1201.11    127.02 o 
  -3   8  12      209.45      450.58    134.41 o 
  -2   8  12      392.81      465.61    157.45 o 
  -1   8  12      131.53       43.09    219.89 o 
   0   8  12     1504.81     1451.14    223.71 o 
   1   8  12       43.75       23.39    230.94 o 
   2   8  12     4079.57     3284.78    181.37 o 
   4   8  12     1873.17     1802.83    163.11 o 
   5   8  12      163.09        0.00    196.18 o 
  -6   9  12      838.24      954.01    334.32 o 
  -5   9  12      443.47      538.00    133.29 o 
  -4   9  12       67.59      240.63    156.94 o 
  -3   9  12     4113.76     3965.56   1014.02 o 
  -2   9  12       23.52       68.57    145.46 o 
  -1   9  12     6306.11     5494.32    189.96 o 
   0   9  12     2422.49     1939.53    220.44 o 
   1   9  12      172.91      382.64    227.19 o 
   2   9  12     1395.65     1188.43    187.84 o 
   3   9  12      876.88     1245.98    435.89 o 
   4   9  12       41.52      143.99    163.65 o 
  -6  10  12      684.66      726.95    143.50 o 
  -5  10  12     3832.60     3659.43    470.95 o 
  -4  10  12      269.84      477.84    190.62 o 
  -3  10  12     2471.79     2927.19    533.74 o 
  -2  10  12      107.11      218.41    139.35 o 
  -1  10  12     2337.10     2480.80    203.13 o 
   0  10  12     1468.70     1627.94    252.14 o 
   1  10  12     4395.11     4093.03    273.82 o 
   2  10  12      913.49      976.65    253.98 o 
   3  10  12       10.05        0.00    252.07 o 
   4  10  12       52.22       57.20    231.75 o 
  -5  11  12      221.05      344.99    166.02 o 
  -4  11  12      117.45       10.70    201.63 o 
  -3  11  12      725.00      882.69    167.36 o 
  -2  11  12     1856.61     2090.60    175.09 o 
  -1  11  12      221.42      422.78    185.08 o 
   0  11  12      486.03      543.28    263.94 o 
   1  11  12       70.09        0.00    253.85 o 
   2  11  12       71.00      160.85    254.56 o 
   3  11  12       59.82      111.90    201.50 o 
  -4  12  12      447.59      692.84    262.40 o 
  -3  12  12     1109.79     1120.20    183.74 o 
  -2  12  12       23.45       90.67    179.36 o 
  -1  12  12     1654.95     1570.48    201.88 o 
   0  12  12      365.66      320.50    204.73 o 
   1  12  12     1712.03     2478.51    235.03 o 
   2  12  12      267.35      322.31    274.71 o 
  -2  13  12       36.79        0.00    207.49 o 
  -1  13  12       30.44        0.00    174.96 o 
   0  13  12       23.51      119.09    185.23 o 
  -7   0  13       91.08      241.95    183.39 o 
  -5   0  13    22917.20    24121.21   1855.02 o 
  -3   0  13    21042.58    21073.58   2901.73 o 
  -1   0  13     4578.97     4762.99    246.35 o 
   1   0  13    16602.63    15953.12   3900.99 o 
   3   0  13     1220.88     1786.05    250.78 o 
   5   0  13      513.41      590.19    275.60 o 
  -8   1  13        8.06        0.00    116.04 o 
  -7   1  13     1558.57     1442.92    128.87 o 
  -6   1  13      263.16      280.48    102.25 o 
  -5   1  13      623.72      711.12    115.48 o 
  -4   1  13       12.30      261.31    106.76 o 
  -3   1  13     4448.00     4426.15    303.24 o 
  -2   1  13      119.35      166.00    107.20 o 
  -1   1  13      884.67     1013.92    167.82 o 
   0   1  13     1396.96     1162.51    170.67 o 
   1   1  13      364.99      314.31    145.77 o 
   2   1  13     1495.28     1645.48    188.41 o 
   3   1  13       38.26      185.38    170.45 o 
   4   1  13      684.33     1035.59    187.17 o 
   5   1  13     1801.25     2043.25    193.28 o 
   6   1  13      170.53      295.14    211.88 o 
  -8   2  13       26.22        0.00    197.01 o 
  -7   2  13     1095.26     1143.67    243.78 o 
  -6   2  13     2379.65     2274.01    206.93 o 
  -5   2  13     2289.36     2308.40    197.15 o 
  -4   2  13     5974.43     6737.87    329.51 o 
  -3   2  13     1286.55     1402.28    182.08 o 
  -2   2  13     1428.24     1262.18    196.59 o 
  -1   2  13     2016.47     2125.27    209.76 o 
   0   2  13     5223.91     4607.26    704.53 o 
   1   2  13      360.30      332.83    155.98 o 
   2   2  13     6934.91     7409.57    245.94 o 
   3   2  13     1392.32     1604.82    186.29 o 
   4   2  13     1657.28     1706.18    884.81 o 
   5   2  13      304.63      412.94    185.97 o 
   6   2  13      233.74      320.99    217.33 o 
  -8   3  13       34.96      119.04    124.39 o 
  -7   3  13      398.64      622.65    127.61 o 
  -6   3  13     1003.01     1087.75    127.30 o 
  -5   3  13     1707.96     1735.02    120.78 o 
  -4   3  13      860.62     1119.01    118.53 o 
  -3   3  13      323.50      426.39    115.39 o 
  -2   3  13      449.16      316.67     97.48 o 
  -1   3  13       12.52        0.00    199.64 o 
   0   3  13     1195.61     1030.04    217.71 o 
   1   3  13     6513.89     5339.07    235.23 o 
   2   3  13      681.20      906.02    371.05 o 
   3   3  13      582.65      587.62    190.03 o 
   4   3  13      746.99      617.41    214.40 o 
   5   3  13     2043.65     1746.15    209.39 o 
   6   3  13      407.17      262.71    226.94 o 
  -8   4  13        3.15       19.94    125.40 o 
  -7   4  13     2835.86     2797.98    146.96 o 
  -6   4  13       50.83      265.34    112.50 o 
  -5   4  13     2024.28     2042.50    178.64 o 
  -4   4  13      256.61      305.96    109.13 o 
  -3   4  13     2573.54     2366.42    146.93 o 
  -2   4  13        2.18      232.83    188.11 o 
  -1   4  13     1758.63     1539.37    224.19 o 
   0   4  13      421.84      381.82    220.44 o 
   1   4  13     4287.40     3506.17    227.87 o 
   3   4  13    12495.76    12831.45    681.56 o 
   4   4  13      239.15      473.32    185.62 o 
   5   4  13      636.21      543.78    202.16 o 
   6   4  13      528.33      616.54    224.02 o 
  -7   5  13      748.95      725.84    146.27 o 
  -6   5  13      205.05      361.14    142.58 o 
  -5   5  13     2580.21     2834.04    208.17 o 
  -4   5  13      673.92      613.78    109.05 o 
  -3   5  13     1029.95     1143.98    125.96 o 
  -2   5  13     2851.73     2831.21    406.78 o 
  -1   5  13      184.19      126.55    159.62 o 
   0   5  13      724.68      572.26    226.09 o 
   1   5  13     3608.43     2533.95    223.03 o 
   3   5  13     1483.82     1170.70    166.20 o 
   4   5  13        3.17       52.18    202.82 o 
   5   5  13      557.04      535.16    213.96 o 
  -7   6  13      113.99        0.00    137.31 o 
  -6   6  13     2570.44     2475.94    141.05 o 
  -5   6  13       49.49       45.35    148.01 o 
  -4   6  13     9644.88     8699.75    877.89 o 
  -3   6  13        1.82      115.50    119.38 o 
  -2   6  13      493.05      304.71    232.57 o 
  -1   6  13      858.06      728.33    215.59 o 
   0   6  13     5522.76     4740.63    226.98 o 
   1   6  13     1914.19     1635.44    172.03 o 
   2   6  13     2722.28     2361.04    236.05 o 
   3   6  13     2239.72     1807.74    423.21 o 
   4   6  13      121.81      264.64    196.11 o 
   5   6  13      103.44      150.41    232.87 o 
  -7   7  13      606.83      419.99    151.19 o 
  -6   7  13       99.72      320.83    162.60 o 
  -5   7  13      328.95      392.56    148.04 o 
  -4   7  13     1022.85      813.78    195.31 o 
  -3   7  13     5200.15     4987.51    370.19 o 
  -2   7  13     1273.32     1298.07    228.89 o 
  -1   7  13     1714.79     1653.23    232.84 o 
   0   7  13      430.95      510.01    163.78 o 
   1   7  13      192.45      336.35    221.73 o 
   2   7  13       28.13      395.05    220.03 o 
   4   7  13      847.59     1090.28    226.16 o 
   5   7  13       53.63        0.00    245.82 o 
  -6   8  13      180.06      351.85    170.44 o 
  -5   8  13     5873.37     5765.14    430.38 o 
  -4   8  13     4467.80     4302.86    215.60 o 
  -3   8  13     2494.69     2334.62    318.65 o 
  -2   8  13      568.80      433.76    155.86 o 
  -1   8  13     4253.63     3368.17    246.21 o 
   0   8  13     6428.95     5690.76    252.62 o 
   1   8  13     4368.35     3561.20    247.85 o 
   2   8  13      500.24      823.65    232.91 o 
   4   8  13      663.91      741.66    230.04 o 
  -6   9  13      216.71      219.95    229.62 o 
  -5   9  13      173.12       86.97    159.34 o 
  -4   9  13       13.33        0.00    148.30 o 
  -3   9  13     1490.70     1656.47    202.82 o 
  -2   9  13      295.35      388.83    202.01 o 
  -1   9  13      201.87      124.30    234.14 o 
   0   9  13     1977.10     1930.67    253.85 o 
   1   9  13      159.27      543.69    255.00 o 
   2   9  13     1869.23     1809.51    278.05 o 
   3   9  13      483.42      769.79    286.85 o 
   4   9  13      785.23     2204.70    308.80 o 
  -5  10  13     1318.57     1310.09    170.22 o 
  -4  10  13        4.78      120.07    195.93 o 
  -3  10  13     1325.09      976.85    244.32 o 
  -2  10  13       42.07       64.69    195.24 o 
  -1  10  13      412.22      509.12    266.94 o 
   0  10  13      148.69      218.19    266.32 o 
   1  10  13     1298.01     1002.02    205.30 o 
   2  10  13     2864.56     2466.79    266.73 o 
   3  10  13       25.39      428.26    300.96 o 
  -4  11  13      135.78      206.49    248.90 o 
  -3  11  13      152.69      369.58    176.95 o 
  -2  11  13      793.68      853.13    195.53 o 
  -1  11  13     1524.58     1731.03    202.84 o 
   0  11  13      167.83      306.69    278.25 o 
   1  11  13     1093.63     1460.96    298.71 o 
   2  11  13     1890.48     1567.53    219.34 o 
  -3  12  13      682.13      536.47    171.48 o 
  -2  12  13      371.40      597.39    199.60 o 
  -1  12  13       55.68      319.23    268.64 o 
   0  12  13       73.16      406.98    297.28 o 
   1  12  13      904.40      764.33    229.03 o 
  -8   0  14       25.27       52.14    239.63 o 
  -6   0  14      521.05      526.85    172.91 o 
  -4   0  14     2675.55     2560.26    168.85 o 
  -2   0  14    10101.63    10182.21   2745.70 o 
   0   0  14      249.96      366.82    257.39 o 
   2   0  14    22173.54    25115.28    390.35 o 
   4   0  14    11043.91    11281.35    312.89 o 
   6   0  14      573.85      621.83    315.35 o 
  -8   1  14      420.89      486.55    150.93 o 
  -7   1  14      146.90      248.42    119.12 o 
  -6   1  14     2280.95     2296.84    131.80 o 
  -5   1  14      366.91      313.81    123.17 o 
  -4   1  14        4.40       86.56    110.16 o 
  -3   1  14      350.31      411.35    107.69 o 
  -2   1  14     1714.75     1880.34    293.71 o 
  -1   1  14       39.40       37.55    169.80 o 
   0   1  14     1997.56     1670.67    197.42 o 
   1   1  14       86.85      107.63    148.80 o 
   2   1  14     3688.32     4365.30    204.09 o 
   3   1  14     1057.03     1332.91    179.59 o 
   4   1  14       91.91      249.01    258.17 o 
   5   1  14      143.32      308.54    199.15 o 
  -8   2  14     1086.38     1068.69    149.56 o 
  -7   2  14       10.66      160.47    122.95 o 
  -6   2  14       37.65       54.08    122.93 o 
  -5   2  14     6893.71     7274.26    314.26 o 
  -4   2  14     1906.56     1854.55    176.84 o 
  -3   2  14     7401.77     7788.80    616.40 o 
  -2   2  14     4054.93     4118.85    621.49 o 
  -1   2  14      315.96      373.00    202.19 o 
   0   2  14     3913.38     3003.53    228.28 o 
   1   2  14     3998.40     3638.05    558.80 o 
   2   2  14     1955.35     2146.05    210.94 o 
   3   2  14     4756.26     5628.16    470.87 o 
   4   2  14      567.52      764.07    201.80 o 
   5   2  14      968.99     1242.82    213.14 o 
  -8   3  14      685.98      777.07    148.40 o 
  -7   3  14      363.77      192.21    142.56 o 
  -6   3  14     1649.80     1628.41    171.84 o 
  -5   3  14      929.01      947.91    110.51 o 
  -4   3  14     1387.61     1363.57    113.44 o 
  -3   3  14     3372.41     3487.26    274.58 o 
  -2   3  14     4840.57     4425.86    662.13 o 
  -1   3  14       53.33        0.00    214.91 o 
   0   3  14     2794.04     2451.79    221.80 o 
   1   3  14      277.85      292.71    208.98 o 
   2   3  14      254.50      289.88    260.38 o 
   3   3  14      396.78      584.07    208.94 o 
   4   3  14     1666.32     1824.50    208.78 o 
   5   3  14      867.36     1043.88    228.55 o 
  -7   4  14       58.37       16.91    135.75 o 
  -6   4  14     2068.76     2211.96    118.76 o 
  -5   4  14     1555.70     1612.78    112.80 o 
  -4   4  14    12486.66    12968.19    818.06 o 
  -3   4  14     1049.71     1205.42    129.79 o 
  -2   4  14      354.70      617.47    227.59 o 
  -1   4  14      437.57      247.78    154.43 o 
   0   4  14     2877.92     2262.79    223.57 o 
   1   4  14      386.05      421.10    154.98 o 
   2   4  14      988.68      713.54    236.05 o 
   3   4  14       16.99      182.65    197.13 o 
   4   4  14      923.87      918.46    209.78 o 
   5   4  14       19.20      203.38    214.79 o 
  -7   5  14       68.47      232.52    144.29 o 
  -6   5  14       22.88      154.12    112.68 o 
  -5   5  14      400.48      445.12    129.21 o 
  -4   5  14     3292.97     3270.18    152.01 o 
  -3   5  14       47.64        3.51    212.01 o 
  -2   5  14     2768.95     3214.49    244.16 o 
  -1   5  14      952.87     1140.02    224.73 o 
   0   5  14      433.81      522.42    223.37 o 
   1   5  14     2084.08     1429.46    241.50 o 
   2   5  14      143.91      226.37    237.62 o 
   3   5  14       26.91        0.00    171.09 o 
   4   5  14     1357.00     1733.67    224.51 o 
   5   5  14     1024.51      968.36    179.82 o 
  -7   6  14      357.30      444.58    199.74 o 
  -6   6  14      204.74      378.38    158.91 o 
  -5   6  14      535.58      369.13    157.45 o 
  -4   6  14     2247.42     2518.51    150.63 o 
  -3   6  14     2582.33     2494.22    249.85 o 
  -2   6  14      365.97      404.53    234.07 o 
  -1   6  14     2301.67     2540.64    241.37 o 
   0   6  14     1369.12     1074.22    235.71 o 
   1   6  14     3069.52     2785.14    173.80 o 
   2   6  14      141.65      196.84    243.55 o 
   4   6  14        5.92      129.93    179.23 o 
   5   6  14      442.52      585.12    245.91 o 
  -7   7  14      428.37      230.48    153.98 o 
  -6   7  14      197.56      205.83    160.85 o 
  -5   7  14      971.61     1130.86    160.43 o 
  -4   7  14      102.16      115.41    128.58 o 
  -3   7  14      244.73      313.02    187.26 o 
  -2   7  14      411.05      378.82    238.71 o 
  -1   7  14      509.88      310.37    223.16 o 
   0   7  14     3456.36     3087.53    254.39 o 
   1   7  14     1081.20      873.63    168.55 o 
   2   7  14      907.07      823.92    234.55 o 
   4   7  14     1229.71     1022.14    197.67 o 
  -6   8  14      714.33      628.51    172.58 o 
  -5   8  14      222.07       43.40    172.76 o 
  -4   8  14      794.25      831.33    165.91 o 
  -3   8  14      476.78      272.78    205.90 o 
  -2   8  14     2622.93     2358.52    249.55 o 
  -1   8  14      944.10      904.99    238.98 o 
   0   8  14       10.29      107.05    177.89 o 
   1   8  14      257.58      625.58    181.64 o 
   2   8  14     6063.72     5533.60    278.94 o 
   3   8  14     3906.59     3160.62    290.46 o 
   4   8  14     1295.33     1046.34    325.10 o 
  -5   9  14      216.52      415.38    172.69 o 
  -4   9  14      136.08      225.29    155.90 o 
  -3   9  14      809.72     1004.55    183.36 o 
  -2   9  14     1236.21      729.08    268.44 o 
  -1   9  14     1309.13     1394.41    239.25 o 
   0   9  14       70.19      153.14    263.60 o 
   1   9  14       10.77       35.59    188.73 o 
   2   9  14      324.68      282.35    261.89 o 
   3   9  14       19.94        0.00    270.14 o 
  -5  10  14     2833.90     2785.96    298.45 o 
  -4  10  14       32.76      293.84    226.03 o 
  -3  10  14     1745.75     1892.37    199.65 o 
  -2  10  14      691.33      787.99    277.78 o 
  -1  10  14      472.66      308.05    257.53 o 
   0  10  14       36.01      371.67    270.48 o 
   1  10  14      950.51      987.84    285.00 o 
   2  10  14     1600.65      875.88    267.00 o 
  -4  11  14       11.86        0.00    193.58 o 
  -3  11  14     2084.92     2207.83    249.24 o 
  -2  11  14     1441.53     2117.08    301.16 o 
  -1  11  14      108.12       25.50    274.16 o 
   0  11  14      770.17      861.90    308.05 o 
   1  11  14      760.89      589.10    305.32 o 
  -2  12  14      191.28      504.35    228.00 o 
  -1  12  14      482.81      264.35    312.28 o 
   0  12  14      175.21        0.00    326.66 o 
  -7   0  15      221.18      437.83    203.22 o 
  -5   0  15     9541.92    10334.32   1222.39 o 
  -3   0  15     8471.67     8780.54   1895.08 o 
  -1   0  15     1722.52     1643.48    307.37 o 
   1   0  15     1849.34     1669.26    373.64 o 
   3   0  15     1727.00      826.99    253.10 o 
   5   0  15     3360.11     3524.58    320.73 o 
  -8   1  15     1324.91      967.26    142.39 o 
  -7   1  15     2376.62     2394.22    236.86 o 
  -6   1  15      183.52      342.54    202.63 o 
  -5   1  15      865.99      885.79    124.62 o 
  -4   1  15     1448.15     1463.41    127.69 o 
  -3   1  15    13251.51    13460.38   1434.13 o 
  -2   1  15       32.56        6.35    180.83 o 
  -1   1  15      804.77      910.53    199.65 o 
   0   1  15      209.85      459.74    182.63 o 
   1   1  15     3947.07     3606.78    411.84 o 
   2   1  15        8.17        0.00    131.32 o 
   3   1  15      324.33      490.69    194.09 o 
   4   1  15        1.08      321.30    191.31 o 
   5   1  15     1897.52     2110.60    218.77 o 
  -7   2  15       69.26      310.36    127.02 o 
  -6   2  15      538.29      629.31    129.65 o 
  -5   2  15     2170.25     2374.98    132.26 o 
  -4   2  15     4248.14     4451.08    455.98 o 
  -3   2  15      313.98      316.28    122.11 o 
  -2   2  15    13918.56    16687.23    998.17 o 
  -1   2  15     2591.95     2693.20    309.11 o 
   0   2  15      383.91      479.33    248.94 o 
   1   2  15        0.62       86.65    182.34 o 
   2   2  15    12158.10    11762.81   1587.73 o 
   3   2  15     1276.67     1346.33    192.87 o 
   4   2  15     7710.88     7934.77    225.71 o 
   5   2  15      460.35      104.64    206.40 o 
  -7   3  15      413.48      409.14    133.13 o 
  -6   3  15       31.23      119.22    132.43 o 
  -5   3  15      189.64      192.39    120.86 o 
  -4   3  15      159.07      250.42    126.04 o 
  -3   3  15      201.10      185.19    123.92 o 
  -2   3  15     1208.76     1302.53    193.92 o 
  -1   3  15      818.88      713.33    214.16 o 
   0   3  15     4595.92     3875.11    241.30 o 
   1   3  15     5609.87     3974.05    258.75 o 
   2   3  15      684.73      601.81    193.79 o 
   3   3  15      151.99      297.93    202.89 o 
   4   3  15       76.80       80.29    213.22 o 
   5   3  15      969.20      939.29    269.87 o 
  -7   4  15        5.22      321.09    132.64 o 
  -6   4  15     1307.23     1228.25    125.46 o 
  -5   4  15        1.46      157.01    127.96 o 
  -4   4  15       46.81       34.56    128.06 o 
  -3   4  15     6002.95     5813.33    552.14 o 
  -2   4  15     1774.07     1682.82    240.28 o 
  -1   4  15     7001.47     6102.38    250.30 o 
   0   4  15      265.90      222.75    229.91 o 
   1   4  15     2498.98     2128.26    250.98 o 
   2   4  15     1400.06     1145.68    236.39 o 
   3   4  15    14988.87    15211.90    258.49 o 
   4   4  15      966.53      960.66    222.20 o 
   5   4  15      581.82      922.67    224.88 o 
  -7   5  15      109.15      129.44    136.31 o 
  -6   5  15     1489.70     1467.74    132.10 o 
  -5   5  15      552.23      668.79    129.15 o 
  -4   5  15      955.27      902.65    222.97 o 
  -3   5  15       10.62      159.04    150.35 o 
  -2   5  15     2591.46     1787.49    243.07 o 
  -1   5  15      144.93      402.01    222.55 o 
   0   5  15      731.50      779.40    232.30 o 
   1   5  15      882.72      573.01    246.21 o 
   2   5  15        6.08       40.77    235.98 o 
   3   5  15      139.73      125.59    249.41 o 
   4   5  15      112.28      190.61    235.52 o 
  -7   6  15      309.19      292.25    148.93 o 
  -6   6  15      769.17      842.80    190.31 o 
  -5   6  15      463.67      249.44    135.74 o 
  -4   6  15     6236.78     6088.27    220.01 o 
  -3   6  15      529.52      500.57    163.07 o 
  -2   6  15     1078.40     1266.77    235.84 o 
  -1   6  15     3731.25     3063.19    241.30 o 
   0   6  15      732.95      818.33    227.87 o 
   1   6  15      279.96      282.07    229.64 o 
   2   6  15      915.24      500.46    188.25 o 
   4   6  15     1390.33     1255.78    232.67 o 
  -6   7  15      400.27      328.91    171.03 o 
  -5   7  15       73.50       62.25    171.38 o 
  -4   7  15     2013.93     1995.04    227.53 o 
  -3   7  15     1717.21     1769.04    216.87 o 
  -2   7  15     2970.32     2823.32    246.41 o 
  -1   7  15     1094.64      840.08    230.25 o 
   0   7  15      986.89      797.88    235.03 o 
   1   7  15        0.82      204.55    231.55 o 
   2   7  15     1099.18      784.72    236.25 o 
   3   7  15      531.82      528.83    285.00 o 
   4   7  15     1392.78     1286.27    235.09 o 
  -6   8  15       19.80      129.97    172.12 o 
  -5   8  15     2506.32     2349.93    174.70 o 
  -4   8  15     2100.07     1957.39    266.10 o 
  -3   8  15     3412.45     3534.05    285.18 o 
  -2   8  15      430.72      729.22    252.96 o 
  -1   8  15       66.51        0.00    187.03 o 
   0   8  15      360.99      198.62    255.35 o 
   1   8  15      449.17      650.33    258.00 o 
   2   8  15      107.62      426.96    281.53 o 
   3   8  15      698.06      525.83    303.76 o 
  -5   9  15      342.49      629.23    160.74 o 
  -4   9  15      224.32      505.39    224.07 o 
  -3   9  15      721.86      871.93    225.90 o 
  -2   9  15       30.62      350.39    250.37 o 
  -1   9  15        3.38      141.62    190.71 o 
   0   9  15     3112.63     2788.96    201.14 o 
   1   9  15      799.20     1131.63    286.50 o 
   2   9  15     2406.53     2144.22    211.57 o 
   3   9  15       10.39        0.00    235.57 o 
  -4  10  15      964.95     1105.49    194.54 o 
  -3  10  15       39.46      198.19    189.26 o 
  -2  10  15     3366.30     3302.24    275.66 o 
  -1  10  15      168.43       76.23    274.64 o 
   0  10  15      224.20      545.60    256.98 o 
   1  10  15        5.72        0.00    267.35 o 
   2  10  15     2932.14     3221.72    309.01 o 
  -3  11  15        1.55      229.50    229.70 o 
  -2  11  15        1.21     1270.93    283.23 o 
  -1  11  15     1024.91     1284.77    280.64 o 
   0  11  15      240.42       16.57    307.98 o 
  -6   0  16      700.05      747.15    181.23 o 
  -4   0  16     3167.04     3751.79    755.94 o 
  -2   0  16    16563.29    19919.19    369.96 o 
   0   0  16     1697.61     1715.69    279.75 o 
   2   0  16    11227.89    10760.72   2075.93 o 
   4   0  16     6973.93     6478.00    326.46 o 
  -7   1  16     1426.26     1328.42    148.83 o 
  -6   1  16      191.67      217.04    118.27 o 
  -5   1  16       33.60      191.67    130.70 o 
  -4   1  16      207.36      306.44    121.89 o 
  -3   1  16     3442.49     3527.28    427.45 o 
  -2   1  16     2199.05     2850.72    235.91 o 
  -1   1  16     3411.51     3963.23    221.56 o 
   0   1  16     2672.63     2868.18    250.77 o 
   1   1  16       28.45        0.45    174.41 o 
   2   1  16       29.19       84.76    143.72 o 
   3   1  16      120.69      154.82    202.57 o 
   4   1  16     2229.22     2466.50    217.71 o 
   5   1  16        7.48      226.23    237.21 o 
  -7   2  16       15.39        0.00    139.29 o 
  -6   2  16     1048.54     1182.73    137.87 o 
  -5   2  16     2172.99     2104.06    246.43 o 
  -4   2  16     1314.07     1482.25    213.28 o 
  -3   2  16     5207.63     5206.48    588.13 o 
  -2   2  16       77.91      455.68    191.87 o 
  -1   2  16     2000.31     2325.70    224.09 o 
   0   2  16      332.01      492.76    239.80 o 
   1   2  16     1086.03     1068.58    225.43 o 
   2   2  16     2082.98     2125.97    250.18 o 
   3   2  16     4612.81     5207.67    221.18 o 
   4   2  16      438.99      782.57    235.63 o 
  -7   3  16     1511.67     1364.04    148.43 o 
  -6   3  16      659.05      736.17    141.06 o 
  -5   3  16      285.65      534.37    125.53 o 
  -4   3  16     2904.16     3080.70    230.13 o 
  -3   3  16     4292.94     4440.51    478.69 o 
  -2   3  16     6751.60     7586.09    368.94 o 
  -1   3  16     1145.24     1187.68    229.64 o 
   0   3  16       86.19      120.82    268.78 o 
   1   3  16      458.25      639.15    241.03 o 
   2   3  16      329.41      295.15    179.19 o 
   3   3  16       49.84        0.00    262.64 o 
   4   3  16     1981.78     2010.07    228.57 o 
  -7   4  16      193.97      327.55    154.05 o 
  -6   4  16     2399.17     2383.80    128.66 o 
  -5   4  16       27.32      176.52    132.02 o 
  -4   4  16     4234.83     4706.25    435.83 o 
  -3   4  16       97.16      160.10    152.42 o 
  -2   4  16       79.71      443.94    227.87 o 
  -1   4  16       33.92        0.00    246.41 o 
   0   4  16      320.23      254.80    251.46 o 
   1   4  16       11.08      196.50    230.53 o 
   2   4  16        5.75      212.73    237.48 o 
   3   4  16        2.49       85.27    228.40 o 
   4   4  16     2465.01     2683.23    333.41 o 
  -6   5  16     1137.82      864.20    159.69 o 
  -5   5  16       64.19      148.88    161.61 o 
  -4   5  16     5415.40     5159.00    521.34 o 
  -3   5  16        6.40      143.95    199.31 o 
  -2   5  16     3336.58     3312.40    259.44 o 
  -1   5  16      945.52      963.90    249.28 o 
   0   5  16      939.55      846.08    254.60 o 
   1   5  16     2581.65     2209.95    199.30 o 
   2   5  16      780.85     1065.84    260.87 o 
   3   5  16      122.91        0.00    220.95 o 
   4   5  16      541.95      208.25    264.15 o 
  -6   6  16      115.87      167.00    171.93 o 
  -5   6  16       97.44      208.11    146.30 o 
  -4   6  16      169.64      267.89    153.23 o 
  -3   6  16     3695.64     4004.80    247.30 o 
  -2   6  16      158.09      706.92    248.32 o 
  -1   6  16     5280.36     4614.90    260.73 o 
   0   6  16       34.38      449.05    179.80 o 
   1   6  16      381.87      373.64    266.87 o 
   2   6  16      196.95      339.01    279.89 o 
   3   6  16     5914.65     4965.60    185.05 o 
   4   6  16      629.72      770.33    218.19 o 
  -6   7  16        7.00      330.78    181.52 o 
  -5   7  16      109.26       50.89    157.29 o 
  -4   7  16     1649.16     1735.78    190.66 o 
  -3   7  16      493.88      525.21    254.73 o 
  -2   7  16       58.53      222.89    247.16 o 
  -1   7  16     1395.03     1646.89    253.71 o 
   0   7  16     3508.66     3005.17    248.39 o 
   1   7  16      262.71      379.57    268.30 o 
   2   7  16     1302.47     1578.37    281.94 o 
   3   7  16      471.27      350.94    217.03 o 
  -5   8  16     1801.34     2190.31    313.29 o 
  -4   8  16      644.85      577.14    227.63 o 
  -3   8  16      758.98      836.26    199.50 o 
  -2   8  16     3247.65     3186.26    278.12 o 
  -1   8  16     2586.52     2342.70    251.39 o 
   0   8  16      232.41       11.05    193.71 o 
   1   8  16        2.29        0.00    278.25 o 
   2   8  16     3775.33     2963.30    300.69 o 
   3   8  16     1325.15     1304.48    320.53 o 
  -4   9  16     1122.43     1176.35    231.35 o 
  -3   9  16     2123.32     1557.44    269.05 o 
  -2   9  16     1293.84     1079.95    260.80 o 
  -1   9  16      225.34      530.53    257.94 o 
   0   9  16      262.06      548.26    287.73 o 
   1   9  16       33.89      236.60    285.28 o 
   2   9  16      264.87       33.14    288.48 o 
  -3  10  16      668.95     1226.88    279.55 o 
  -2  10  16     1198.04      988.31    219.14 o 
  -1  10  16      215.74      541.24    300.62 o 
   0  10  16      188.71      336.14    276.00 o 
   1  10  16        7.17      207.00    302.46 o 
  -7   0  17      169.51      358.95    203.17 o 
  -5   0  17      985.23     1161.08    306.01 o 
  -3   0  17       36.62      159.77    171.86 o 
  -1   0  17      796.99      874.65    244.44 o 
   1   0  17     2609.56     2936.74    589.85 o 
   3   0  17      387.31      471.75    228.02 o 
  -7   1  17     4778.52     4189.50    413.20 o 
  -6   1  17      679.47      881.74    193.38 o 
  -5   1  17      623.21      595.55    130.41 o 
  -4   1  17     1991.21     1981.07    238.19 o 
  -3   1  17     5095.83     5279.46    718.21 o 
  -2   1  17     3258.85     3661.89    364.06 o 
  -1   1  17      100.91      187.02    193.03 o 
   0   1  17     1196.22     1364.97    189.46 o 
   1   1  17      725.47      703.81    152.45 o 
   2   1  17       63.61       73.52    154.94 o 
   3   1  17       69.05       71.89    146.45 o 
   4   1  17      127.65      229.32    242.79 o 
  -7   2  17       81.48      207.78    147.76 o 
  -6   2  17        6.21      127.94    136.43 o 
  -5   2  17      853.86     1201.49    136.64 o 
  -4   2  17      486.74      502.65    127.08 o 
  -3   2  17     1017.77      849.67    135.46 o 
  -2   2  17     1930.01     2007.76    216.34 o 
  -1   2  17      737.86      663.22    247.91 o 
   0   2  17     1792.92     1502.96    254.25 o 
   1   2  17      372.86      422.33    303.69 o 
   2   2  17      957.50     1091.20    160.64 o 
   3   2  17      823.46      772.78    158.12 o 
   4   2  17     5320.01     5896.64    320.77 o 
  -7   3  17        2.71      106.12    151.42 o 
  -6   3  17      278.27      326.87    131.03 o 
  -5   3  17      874.88      941.25    140.68 o 
  -4   3  17      244.10      309.71    132.34 o 
  -3   3  17       63.57      149.14    169.80 o 
  -2   3  17     1689.39     2023.47    250.37 o 
  -1   3  17     4137.96     4301.46    261.41 o 
   0   3  17      847.32      565.58    250.03 o 
   1   3  17     2367.80     2302.06    273.69 o 
   2   3  17      335.67      384.15    194.25 o 
   3   3  17      389.81      298.64    178.24 o 
   4   3  17     1768.46     1974.80    252.97 o 
  -6   4  17      489.90      538.56    145.82 o 
  -5   4  17      174.80      228.39    131.31 o 
  -4   4  17      258.36      261.69    143.50 o 
  -3   4  17     5326.12     5868.10    260.39 o 
  -2   4  17      597.32      649.99    260.60 o 
  -1   4  17     4895.28     5058.50    257.12 o 
   0   4  17       62.60       68.25    252.96 o 
   1   4  17      446.29      679.38    256.78 o 
   2   4  17      497.89      410.39    283.91 o 
   3   4  17     5425.95     5167.67   1330.93 o 
   4   4  17       37.95      185.36    241.53 o 
  -6   5  17      614.78      574.41    175.17 o 
  -5   5  17       48.12        0.00    141.26 o 
  -4   5  17      982.22      860.44    166.71 o 
  -3   5  17      732.15      813.76    192.41 o 
  -2   5  17      614.65      471.76    270.96 o 
  -1   5  17     4997.30     5021.47    255.69 o 
   0   5  17       59.41      194.12    257.46 o 
   1   5  17      634.12      602.53    269.12 o 
   2   5  17      265.29      180.48    252.75 o 
   3   5  17     1722.74     1889.50    576.04 o 
  -6   6  17     1752.18     1625.36    214.19 o 
  -5   6  17     1753.79     1759.58    180.87 o 
  -4   6  17     1368.45     1285.11    177.08 o 
  -3   6  17      109.50        0.00    249.35 o 
  -2   6  17      154.94      337.91    244.16 o 
  -1   6  17     1974.30     2017.33    247.50 o 
   0   6  17      139.01        0.00    246.35 o 
   1   6  17       21.32        0.00    271.37 o 
   2   6  17       26.04        0.00    288.07 o 
   3   6  17      881.40     1008.78    475.88 o 
  -5   7  17      127.73      158.73    156.92 o 
  -4   7  17     2880.53     2921.61    299.19 o 
  -3   7  17      862.76     1035.56    253.30 o 
  -2   7  17     3520.62     3256.35    276.75 o 
  -1   7  17       19.33        0.00    197.80 o 
   0   7  17       21.57        0.00    274.64 o 
   1   7  17       27.13        0.00    277.57 o 
   2   7  17      539.39      436.92    292.44 o 
  -5   8  17      914.20      622.00    188.87 o 
  -4   8  17      223.63        0.00    192.46 o 
  -3   8  17      106.81      278.53    204.07 o 
  -2   8  17      164.29      418.78    257.39 o 
  -1   8  17      189.29      682.92    280.85 o 
   0   8  17      673.90      775.79    286.23 o 
   1   8  17      197.78       29.86    298.71 o 
   2   8  17      909.95      815.47    316.71 o 
  -4   9  17      946.91      972.66    228.05 o 
  -3   9  17     3124.93     2848.41    229.44 o 
  -2   9  17       17.40      328.71    265.44 o 
  -1   9  17      683.54      790.31    299.19 o 
   0   9  17     2967.38     2910.12    230.39 o 
   1   9  17        0.21        0.00    233.05 o 
  -2  10  17     3267.48     2930.03    227.53 o 
  -1  10  17      264.11        0.00    311.60 o 
  -6   0  18     2936.18     2971.68    309.01 o 
  -4   0  18      532.08      614.24    187.77 o 
  -2   0  18     8777.53    10601.64    351.69 o 
   0   0  18      866.01     1172.13    309.07 o 
   2   0  18     1745.05     1621.34    340.88 o 
  -6   1  18      735.73      900.53    142.36 o 
  -5   1  18       93.54      119.19    140.86 o 
  -4   1  18     3957.58     4149.59    562.32 o 
  -3   1  18     1587.39     1986.91    193.78 o 
  -2   1  18     2599.69     3181.88    230.24 o 
  -1   1  18     1705.26     1863.03    213.73 o 
   0   1  18     9092.31     9576.62    353.15 o 
   1   1  18      231.06      333.26    158.22 o 
   2   1  18       44.58       51.33    168.78 o 
   3   1  18      171.03      341.85    167.91 o 
  -6   2  18     1806.46     1857.57    154.52 o 
  -5   2  18      500.13      335.44    139.70 o 
  -4   2  18      254.64      214.95    141.75 o 
  -3   2  18       69.49      267.27    203.94 o 
  -2   2  18     5177.27     5815.53    240.97 o 
  -1   2  18     1226.33     1751.55    311.53 o 
   0   2  18       16.43        0.00    306.76 o 
   1   2  18      708.38      628.58    270.75 o 
   2   2  18      795.44     1050.96    183.24 o 
   3   2  18      313.32      265.93    171.35 o 
  -6   3  18      346.30      350.29    136.88 o 
  -5   3  18       20.13        5.10    142.54 o 
  -4   3  18     1611.32     1645.03    174.34 o 
  -3   3  18     2756.25     3232.57    225.43 o 
  -2   3  18      550.08      521.19    268.37 o 
  -1   3  18     1565.26     1766.76    275.60 o 
   0   3  18       18.66      219.14    288.62 o 
   1   3  18      140.01      333.48    272.19 o 
   2   3  18      462.91      418.28    212.83 o 
   3   3  18       93.56      271.82    320.66 o 
  -6   4  18     1238.84     1109.00    209.77 o 
  -5   4  18        9.93        0.00    151.94 o 
  -4   4  18      400.02      439.86    164.69 o 
  -3   4  18      461.38      511.30    255.00 o 
  -2   4  18      285.25      495.49    260.73 o 
  -1   4  18       62.67      154.57    239.53 o 
   0   4  18     2390.53     2300.77    295.44 o 
   1   4  18     1057.74      842.13    275.19 o 
   2   4  18      207.42      183.32    308.87 o 
   3   4  18      127.18        0.00    207.57 o 
  -5   5  18      412.17      526.96    171.34 o 
  -4   5  18     1251.81     1034.99    175.42 o 
  -3   5  18        7.76       22.09    253.98 o 
  -2   5  18     2189.82     2410.06    260.66 o 
  -1   5  18     2596.03     2320.20    258.89 o 
   0   5  18      116.11      234.34    270.28 o 
   1   5  18     1865.12     1567.32    259.91 o 
   2   5  18       59.51       52.30    274.16 o 
   3   5  18       26.50      245.11    202.39 o 
  -5   6  18        1.30        0.00    175.73 o 
  -4   6  18      253.47      162.47    230.09 o 
  -3   6  18     2135.61     1883.28    267.69 o 
  -2   6  18      893.57      449.26    286.64 o 
  -1   6  18     2275.55     2732.98    275.94 o 
   0   6  18      866.40      654.83    258.14 o 
   1   6  18      252.21      703.17    295.16 o 
   2   6  18     1659.45     1321.05    290.60 o 
  -4   7  18      295.36      256.03    255.54 o 
  -3   7  18      313.47        0.00    268.23 o 
  -2   7  18      387.32      456.69    264.35 o 
  -1   7  18     6324.52     6048.72    305.46 o 
   0   7  18     1346.33     1110.63    284.94 o 
   1   7  18     1459.46     1588.94    273.21 o 
   2   7  18      225.30      679.99    285.62 o 
  -4   8  18      602.56      833.81    289.51 o 
  -3   8  18       23.27      149.12    221.12 o 
  -2   8  18     1824.82     2021.56    232.98 o 
  -1   8  18      980.44      970.72    279.07 o 
   0   8  18      165.51      336.96    289.91 o 
   1   8  18       29.93      148.57    280.30 o 
  -2   9  18     2222.84     2782.14    324.76 o 
  -1   9  18       24.72      515.53    284.80 o 
  -5   0  19     2405.55     1913.08    424.44 o 
  -3   0  19        2.64      536.87    281.25 o 
  -1   0  19       65.78       57.14    314.32 o 
   1   0  19     3530.60     4418.85    545.09 o 
   3   0  19      226.74      234.40    238.21 o 
  -6   1  19     3581.26     3218.57    485.17 o 
  -5   1  19      101.71      144.98    154.66 o 
  -4   1  19      840.02      954.39    151.29 o 
  -3   1  19     2352.67     2758.47    211.65 o 
  -2   1  19     2081.36     2686.63    236.56 o 
  -1   1  19      649.73      741.46    246.39 o 
   0   1  19     3707.98     4116.61    243.76 o 
   1   1  19     1004.42     1114.85    181.04 o 
   2   1  19       83.83       98.93    185.31 o 
   3   1  19      846.80     1004.49    178.19 o 
  -6   2  19      161.56      329.86    153.36 o 
  -5   2  19      246.13      230.16    153.29 o 
  -4   2  19     1176.78     1221.93    163.34 o 
  -3   2  19     1555.72     1751.45    212.69 o 
  -2   2  19      876.05     1166.99    240.77 o 
  -1   2  19      206.08       82.71    268.98 o 
   0   2  19      240.62      541.85    319.10 o 
   1   2  19     2663.22     2983.92    221.55 o 
   2   2  19       55.51        0.00    213.31 o 
   3   2  19      129.82      128.51    186.89 o 
  -5   3  19     1427.51     1260.56    225.03 o 
  -4   3  19       48.86       90.93    147.12 o 
  -3   3  19        1.39       65.84    218.16 o 
  -2   3  19     3177.64     3657.81    311.12 o 
  -1   3  19     7593.13     7735.43    323.87 o 
   0   3  19     4287.78     4719.08    290.53 o 
   1   3  19     1612.54     1348.46    291.96 o 
   2   3  19       75.28        0.00    216.71 o 
  -5   4  19        8.86       81.90    156.56 o 
  -4   4  19      256.34      318.39    224.96 o 
  -3   4  19     2410.94     2359.95    288.14 o 
  -2   4  19      483.10      507.69    284.46 o 
  -1   4  19     1501.37     1689.37    303.01 o 
   0   4  19      328.61      576.21    275.39 o 
   1   4  19      227.72      373.10    298.78 o 
   2   4  19       18.65      147.67    213.59 o 
  -5   5  19     3212.42     2368.06    273.27 o 
  -4   5  19      777.00     1111.44    311.43 o 
  -3   5  19        0.56        0.00    284.25 o 
  -2   5  19      790.99      854.81    278.53 o 
  -1   5  19     7757.49     7791.34    286.50 o 
   0   5  19        8.60      103.23    262.10 o 
   1   5  19     1839.05     1663.39    311.32 o 
   2   5  19      208.82      280.44    305.87 o 
  -4   6  19      242.48      478.10    273.69 o 
  -3   6  19       36.24        0.00    265.78 o 
  -2   6  19        5.96      221.19    265.23 o 
  -1   6  19       67.63      276.62    295.30 o 
   0   6  19      755.17      602.53    279.75 o 
   1   6  19      166.03        0.00    231.14 o 
  -3   7  19       84.42        0.00    293.87 o 
  -2   7  19     1389.60     1538.00    294.14 o 
  -1   7  19        7.74      150.14    294.69 o 
   0   7  19     1089.43      794.67    303.62 o 
  -2   8  19     1558.39     1345.66    317.73 o 
  -1   8  19      207.80        0.00    303.14 o 
  -4   0  20     2684.18     2486.78    380.19 o 
  -2   0  20     1224.87     1602.23    349.03 o 
   0   0  20       12.22      107.27    263.89 o 
   2   0  20      226.05      536.21    292.85 o 
  -5   1  20      828.70      648.26    156.14 o 
  -4   1  20      825.47      905.95    194.20 o 
  -3   1  20       48.92      148.21    218.78 o 
  -2   1  20     2677.89     3559.49    269.74 o 
  -1   1  20     1161.52     1438.79    240.60 o 
   0   1  20     8542.42     9977.08    314.77 o 
   1   1  20     2097.93     2632.56    220.11 o 
   2   1  20      110.90      354.22    194.38 o 
  -5   2  20      742.39      778.36    162.22 o 
  -4   2  20        8.24       64.12    182.18 o 
  -3   2  20       61.50      216.10    230.49 o 
  -2   2  20      426.91      634.65    289.51 o 
  -1   2  20      143.49      450.55    330.89 o 
   0   2  20      797.08     1036.25    348.14 o 
   1   2  20      583.98      661.23    314.39 o 
   2   2  20     1032.59      925.25    229.86 o 
  -5   3  20      938.02      799.06    160.34 o 
  -4   3  20      131.12      390.51    243.74 o 
  -3   3  20      102.02      163.78    303.89 o 
  -2   3  20        0.04        0.00    285.35 o 
  -1   3  20     2127.95     1949.35    297.21 o 
   0   3  20      105.68      126.68    283.16 o 
   1   3  20     2172.06     2218.54    302.53 o 
  -4   4  20        3.27       68.93    278.39 o 
  -3   4  20      578.12      695.19    281.19 o 
  -2   4  20      247.26      571.71    273.75 o 
  -1   4  20      248.14      397.44    277.85 o 
   0   4  20     1121.66     1308.57    323.19 o 
   1   4  20      551.50      881.67    329.66 o 
  -4   5  20      149.74      593.06    315.89 o 
  -3   5  20       22.99      261.21    273.28 o 
  -2   5  20      735.47     1075.52    307.51 o 
  -1   5  20     1638.06     2064.58    281.32 o 
   0   5  20      947.14     1249.04    309.82 o 
   1   5  20      858.63      999.77    332.87 o 
  -3   6  20      606.35     1176.09    312.07 o 
  -2   6  20     2029.13     2147.97    325.71 o 
  -1   6  20       47.78       80.32    287.19 o 
   0   6  20       68.81      287.80    286.78 o 
  -3   0  21      351.21      568.78    355.10 o 
  -1   0  21       22.33      298.23    379.10 o 
   1   0  21      760.88      744.96    294.28 o 
  -4   1  21      755.94      871.96    237.81 o 
  -3   1  21      192.12      232.21    237.69 o 
  -2   1  21      103.72      352.01    278.54 o 
  -1   1  21       42.51        0.00    347.67 o 
   0   1  21     2928.44     3629.47    262.67 o 
   1   1  21     2216.34     2608.70    276.74 o 
  -4   2  21      688.42      894.07    247.65 o 
  -3   2  21     1499.86     1611.92    251.46 o 
  -2   2  21      251.68      219.28    320.66 o 
  -1   2  21       48.43       12.07    307.91 o 
   0   2  21       33.58        0.00    305.87 o 
  -4   3  21     1653.38     1342.47    244.29 o 
  -3   3  21       19.54       97.16    309.21 o 
  -2   3  21      539.84      728.06    324.14 o 
  -1   3  21     2852.51     3459.26    360.82 o 
   0   3  21     3746.80     4045.37    328.37 o 
  -3   4  21     1524.23     1701.03    322.98 o 
  -2   4  21       83.82        0.00    282.00 o 
  -1   4  21        2.10      398.05    319.16 o 
   0   4  21      394.67      329.53    327.14 o 
  -2   0  22      178.16      362.80    401.39 o 
  -2   1  22     1003.53      990.39    277.78 o 
  -1   1  22      215.46      255.96    382.78 o 
                                                 
